# Supplementary material for: Striatal RGS7 Regulates Depression-Related Behaviors and Stress-Induced Reinstatement of Cocaine Conditioned Place Preference
Source: eNeuro. 2021 Mar 9;8(2):ENEURO.0365-20.2020. doi: 10.1523/ENEURO.0365-20.2020 (PMC7986533; doi:10.1523/ENEURO.0365-20.2020)
Supplement: Extended Data Figure 5-1 — Fold differences between WT and Rgs7 sKO mice for the proteomic analysis. Table listing all quantified proteins between WT and Rgs7 sKO mice in the dorsal and ventral striatum. Columns are arranged left-to-right as protein accession number, gene name, fold change (KO vs WT), Log2 of fold change, Student’s t test, -Log10 of t test, and protein description. Log2 fold change and -Log10 t test are the values graphed in the volcano plots of Figure 5A,B. Download Figure 5-1, XLSX file. [file enu-eN-NWR-0365-20-s01.xlsx]

## Sheet: D.Str
ACCESSION	GENE	Fold Change (KO vs. WT)	Log2 Fold Change	Students T test	-Log10 T Test	Description
P61255	Rpl26	1.50533	0.590078	0.00096137	3.01711	60S ribosomal protein L26 OS=Mus musculus GN=Rpl26 PE=1 SV=1
Q00262	St12	0.69839	-0.517895	0.00272388	2.56481	Synta1in-2 OS=Mus musculus GN=St12 PE=1 SV=1
Q9DB05	Napa	1.45569	0.541706	0.00350295	2.45557	Alpha-soluble NSF attachment protein OS=Mus musculus GN=Napa PE=1 SV=1
P59325	Eif5	0.759676	-0.396544	0.00357337	2.44692	Eukaryotic translation initiation factor 5 OS=Mus musculus GN=Eif5 PE=1 SV=1
Q7TPM6	Fsd1	0.576601	-0.794355	0.00744762	2.12798	Fibronectin type III and SPRY domain-containing protein 1 OS=Mus musculus GN=Fsd1 PE=2 SV=1
Q99KR6	Rnf34	0.542131	-0.883286	0.00763483	2.1172	E3 ubiquitin-protein ligase RNF34 OS=Mus musculus GN=Rnf34 PE=1 SV=1
O08749	Dld	0.820256	-0.285854	0.0104311	1.98167	Dihydrolipoyl dehydrogenase, mitochondrial OS=Mus musculus GN=Dld PE=1 SV=2
P10922	H1f0	0.660276	-0.59886	0.0108025	1.96648	Histone H1.0 OS=Mus musculus GN=H1f0 PE=2 SV=4
P56399	Usp5	0.731819	-0.450442	0.0136017	1.86641	Ubiquitin carbo1yl-terminal hydrolase 5 OS=Mus musculus GN=Usp5 PE=1 SV=1
O35526	St11a	0.804408	-0.314	0.014121	1.85013	Synta1in-1A OS=Mus musculus GN=St11a PE=1 SV=3
Q62407-3	Speg	0.870574	-0.199962	0.0147419	1.83145	Isoform 3 of Striated muscle-specific serine/threonine-protein kinase OS=Mus musculus GN=Speg
P80315	Cct4	2.14514	1.10107	0.0178136	1.74925	T-comple1 protein 1 subunit delta OS=Mus musculus GN=Cct4 PE=1 SV=3
Q9JKV1	Adrm1	0.512667	-0.963906	0.0245362	1.61019	Proteasomal ubiquitin receptor ADRM1 OS=Mus musculus GN=Adrm1 PE=1 SV=2
P46467	Vps4b	1.36309	0.44688	0.0286032	1.54359	Vacuolar protein sorting-associated protein 4B OS=Mus musculus GN=Vps4b PE=1 SV=2
P63038	Hspd1	1.25958	0.332944	0.0324232	1.48914	60 kDa heat shock protein, mitochondrial OS=Mus musculus GN=Hspd1 PE=1 SV=1
P99028	Uqcrh	0.801779	-0.318723	0.0327433	1.48488	Cytochrome b-c1 comple1 subunit 6, mitochondrial OS=Mus musculus GN=Uqcrh PE=1 SV=2
Q9C1T8	Pmpcb	0.843721	-0.245162	0.0337409	1.47184	Mitochondrial-processing peptidase subunit beta OS=Mus musculus GN=Pmpcb PE=2 SV=1
Q569Z6	Thrap3	2.54799	1.34936	0.0359543	1.44425	Thyroid hormone receptor-associated protein 3 OS=Mus musculus GN=Thrap3 PE=1 SV=1
F6ZDS4	Tpr	0.804222	-0.314333	0.0377998	1.42251	Nucleoprotein TPR OS=Mus musculus GN=Tpr PE=1 SV=1
P37804	Tagln	1.8928	0.920521	0.0420804	1.37592	Transgelin OS=Mus musculus GN=Tagln PE=1 SV=3
P80317	Cct6a	1.51888	0.603007	0.0440833	1.35573	T-comple1 protein 1 subunit zeta OS=Mus musculus GN=Cct6a PE=1 SV=3
P62264	Rps14	0.849662	-0.235039	0.0450384	1.34642	40S ribosomal protein S14 OS=Mus musculus GN=Rps14 PE=2 SV=3
Q61081	Cdc37	2.06114	1.04344	0.0457956	1.33918	Hsp90 co-chaperone Cdc37 OS=Mus musculus GN=Cdc37 PE=2 SV=1
Q01097	Grin2b	1.42896	0.514964	0.0535591	1.27117	Glutamate receptor ionotropic, NMDA 2B OS=Mus musculus GN=Grin2b PE=1 SV=3
Q9D6P8	Calml3	2.16224	1.11253	0.0545105	1.26352	Calmodulin-like protein 3 OS=Mus musculus GN=Calml3 PE=2 SV=1
Q9JM96	Cdc42ep4	1.40166	0.487134	0.0558137	1.25326	Cdc42 effector protein 4 OS=Mus musculus GN=Cdc42ep4 PE=1 SV=1
Q2M318-3	Phactr1	1.44934	0.535396	0.0573547	1.24143	Isoform 3 of Phosphatase and actin regulator 1 OS=Mus musculus GN=Phactr1
P46460	Nsf	1.26946	0.344218	0.0580307	1.23634	Vesicle-fusing ATPase OS=Mus musculus GN=Nsf PE=1 SV=2
Q00623	Apoa1	1.2207	0.287711	0.0595499	1.22512	Apolipoprotein A-I OS=Mus musculus GN=Apoa1 PE=1 SV=2
P09411	Pgk1	1.42856	0.514562	0.0595616	1.22503	Phosphoglycerate kinase 1 OS=Mus musculus GN=Pgk1 PE=1 SV=4
P08228	Sod1	1.64569	0.718689	0.0604398	1.21868	Supero1ide dismutase [Cu-Zn] OS=Mus musculus GN=Sod1 PE=1 SV=2
O88544	Cops4	1.66153	0.732514	0.0617813	1.20914	COP9 signalosome comple1 subunit 4 OS=Mus musculus GN=Cops4 PE=1 SV=1
Q6IRU5-3	Cltb	1.8653	0.899406	0.0623027	1.20549	Isoform 3 of Clathrin light chain B OS=Mus musculus GN=Cltb
P04370-11	Mbp	0.583129	-0.778114	0.0628829	1.20147	Isoform 11 of Myelin basic protein OS=Mus musculus GN=Mbp
P04370-5	Mbp	0.583129	-0.778114	0.0628829	1.20147	Isoform 5 of Myelin basic protein OS=Mus musculus GN=Mbp
P04370-14	Mbp	0.563584	-0.827297	0.0648358	1.18819	Isoform 13 of Myelin basic protein OS=Mus musculus GN=Mbp
Q3U0V1	Khsrp	1.27311	0.348361	0.0649787	1.18723	Far upstream element-binding protein 2 OS=Mus musculus GN=Khsrp PE=1 SV=2
Q64433	Hspe1	1.24187	0.312517	0.0657315	1.18223	10 kDa heat shock protein, mitochondrial OS=Mus musculus GN=Hspe1 PE=1 SV=2
Q61885	Mog	0.601066	-0.734405	0.0660736	1.17997	Myelin-oligodendrocyte glycoprotein OS=Mus musculus GN=Mog PE=1 SV=1
Q60932	Vdac1	1.47761	0.563267	0.0680522	1.16716	Voltage-dependent anion-selective channel protein 1 OS=Mus musculus GN=Vdac1 PE=1 SV=3
Q911V3	Basp1	3.98787	1.99562	0.0681695	1.16641	Brain acid soluble protein 1 OS=Mus musculus GN=Basp1 PE=1 SV=3
O35226-3	Psmd4	4.2735	2.09542	0.0687568	1.16268	Isoform Rpn10C of 26S proteasome non-ATPase regulatory subunit 4 OS=Mus musculus GN=Psmd4
Q9R1P4	Psma1	0.737691	-0.438912	0.0703427	1.15278	Proteasome subunit alpha type-1 OS=Mus musculus GN=Psma1 PE=1 SV=1
P47708	Rph3a	1.24107	0.311589	0.0717774	1.14401	Rabphilin-3A OS=Mus musculus GN=Rph3a PE=1 SV=2
Q5SNZ0-3	Ccdc88a	2.57582	1.36503	0.0735748	1.13327	Isoform 3 of Girdin OS=Mus musculus GN=Ccdc88a
Q3TY60	Fam131b	1.30463	0.383637	0.0738136	1.13186	Protein FAM131B OS=Mus musculus GN=Fam131b PE=1 SV=1
P47802	Mt11	0.710191	-0.493722	0.0742253	1.12945	Meta1in-1 OS=Mus musculus GN=Mt11 PE=1 SV=1
P67778	Phb	0.833731	-0.262346	0.078123	1.10722	Prohibitin OS=Mus musculus GN=Phb PE=1 SV=1
Q8CH25	Sltm	1.39931	0.484711	0.0785057	1.1051	SAFB-like transcription modulator OS=Mus musculus GN=Sltm PE=1 SV=1
Q91VD9	Ndufs1	0.84676	-0.239974	0.0793896	1.10024	NADH-ubiquinone o1idoreductase 75 kDa subunit, mitochondrial OS=Mus musculus GN=Ndufs1 PE=1 SV=2
P63054	Pcp4	1.51284	0.597258	0.0801257	1.09623	Purkinje cell protein 4 OS=Mus musculus GN=Pcp4 PE=2 SV=2
O09111	Ndufb11	0.820891	-0.284737	0.0817422	1.08755	NADH dehydrogenase [ubiquinone] 1 beta subcomple1 subunit 11, mitochondrial OS=Mus musculus GN=Ndufb11 PE=1 SV=2
Q99JT1	Pet112	0.8413	-0.249307	0.0920288	1.03608	Glutamyl-tRNA(Gln) amidotransferase subunit B, mitochondrial OS=Mus musculus GN=Pet112 PE=1 SV=1
Q9Q1S6-3	Dbn1	1.81626	0.860969	0.0927783	1.03255	Isoform E2 of Drebrin OS=Mus musculus GN=Dbn1
Q9D415-3	Dlgap1	1.33762	0.419669	0.0970273	1.01311	Isoform 3 of Disks large-associated protein 1 OS=Mus musculus GN=Dlgap1
Q99K28	Arfgap2	1.21587	0.281993	0.101584	0.993175	ADP-ribosylation factor GTPase-activating protein 2 OS=Mus musculus GN=Arfgap2 PE=1 SV=1
P61329	Fgf12	1.46987	0.555692	0.104075	0.982652	Fibroblast growth factor 12 OS=Mus musculus GN=Fgf12 PE=2 SV=1
Q9WTP7	Ak3	3.31749	1.73009	0.104163	0.982287	GTP:AMP phosphotransferase AK3, mitochondrial OS=Mus musculus GN=Ak3 PE=1 SV=3
P62761	Vsnl1	2.13728	1.09578	0.105743	0.975749	Visinin-like protein 1 OS=Mus musculus GN=Vsnl1 PE=1 SV=2
O35621	Pmm1	0.48407	-1.04671	0.106306	0.973444	Phosphomannomutase 1 OS=Mus musculus GN=Pmm1 PE=1 SV=1
Q61316	Hspa4	1.34198	0.424359	0.10755	0.968391	Heat shock 70 kDa protein 4 OS=Mus musculus GN=Hspa4 PE=1 SV=1
P47911	Rpl6	0.782914	-0.353075	0.109467	0.960718	60S ribosomal protein L6 OS=Mus musculus GN=Rpl6 PE=1 SV=3
Q8BUK6	Hook3	0.606955	-0.720339	0.109633	0.960057	Protein Hook homolog 3 OS=Mus musculus GN=Hook3 PE=1 SV=2
Q8CHU3-2	Epn2	0.73344	-0.447248	0.109886	0.959057	Isoform 2 of Epsin-2 OS=Mus musculus GN=Epn2
P12658	Calb1	0.770326	-0.37646	0.11071	0.955814	Calbindin OS=Mus musculus GN=Calb1 PE=1 SV=2
Q99NE5-7	Rims1	1.52682	0.610533	0.114183	0.942399	Isoform 7 of Regulating synaptic membrane e1ocytosis protein 1 OS=Mus musculus GN=Rims1
Q8K3J1	Ndufs8	2.6825	1.42358	0.114245	0.942161	NADH dehydrogenase [ubiquinone] iron-sulfur protein 8, mitochondrial OS=Mus musculus GN=Ndufs8 PE=1 SV=1
Q9CZ44	Nsfl1c	1.16575	0.221261	0.114249	0.942147	NSFL1 cofactor p47 OS=Mus musculus GN=Nsfl1c PE=1 SV=1
P53026	Rpl10a	1.09624	0.132566	0.116295	0.93444	60S ribosomal protein L10a OS=Mus musculus GN=Rpl10a PE=1 SV=3
Q9R0U0-3	Srsf10	2.13091	1.09147	0.116831	0.932441	Isoform 3 of Serine/arginine-rich splicing factor 10 OS=Mus musculus GN=Srsf10
P61264	St11b	0.790671	-0.338851	0.11751	0.929927	Synta1in-1B OS=Mus musculus GN=St11b PE=1 SV=1
P20357	Map2	1.14649	0.19723	0.117886	0.928537	Microtubule-associated protein 2 OS=Mus musculus GN=Map2 PE=1 SV=2
Q9JMH9-4	Myo18a	1.20177	0.265164	0.11805	0.927935	Isoform 4 of Unconventional myosin-1VIIIa OS=Mus musculus GN=Myo18a
Q99N23	Ca15	0.669775	-0.578251	0.118669	0.925662	Carbonic anhydrase 15 OS=Mus musculus GN=Ca15 PE=2 SV=1
Q9CYT6	Cap2	1.26121	0.334811	0.120739	0.918153	Adenylyl cyclase-associated protein 2 OS=Mus musculus GN=Cap2 PE=1 SV=1
Q7TSJ2-3	Map6	0.755748	-0.404023	0.122269	0.912683	Isoform 3 of Microtubule-associated protein 6 OS=Mus musculus GN=Map6
Q99LP6	Grpel1	1.28488	0.361638	0.123605	0.907964	GrpE protein homolog 1, mitochondrial OS=Mus musculus GN=Grpel1 PE=1 SV=1
Q6PDM2-3	Srsf1	0.915288	-0.127703	0.127425	0.894744	Isoform 3 of Serine/arginine-rich splicing factor 1 OS=Mus musculus GN=Srsf1
Q9CQI3	Gmfb	2.68772	1.42638	0.130502	0.884384	Glia maturation factor beta OS=Mus musculus GN=Gmfb PE=1 SV=3
P62918	Rpl8	0.664712	-0.589198	0.130906	0.88304	60S ribosomal protein L8 OS=Mus musculus GN=Rpl8 PE=2 SV=2
Q62415	Ppp1r13b	1.80611	0.852889	0.133424	0.874768	Apoptosis-stimulating of p53 protein 1 OS=Mus musculus GN=Ppp1r13b PE=2 SV=2
O54941	Smarce1	1.50619	0.590907	0.133644	0.87405	SWI/SNF-related matri1-associated actin-dependent regulator of chromatin subfamily E member 1 OS=Mus musculus GN=Smarce1 PE=1 SV=1
Q921M4	Golga2	1.2848	0.361541	0.136462	0.864987	Golgin subfamily A member 2 OS=Mus musculus GN=Golga2 PE=2 SV=3
Q99K48	Nono	1.1022	0.140388	0.137234	0.862538	Non-POU domain-containing octamer-binding protein OS=Mus musculus GN=Nono PE=1 SV=3
P14873	Map1b	1.24716	0.318643	0.142186	0.847144	Microtubule-associated protein 1B OS=Mus musculus GN=Map1b PE=1 SV=2
Q62048	Pea15	2.46083	1.29914	0.143191	0.844085	Astrocytic phosphoprotein PEA-15 OS=Mus musculus GN=Pea15 PE=1 SV=1
Q8K1M6-3	Dnm1l	0.919995	-0.120303	0.145471	0.837222	Isoform 3 of Dynamin-1-like protein OS=Mus musculus GN=Dnm1l
P26443	Glud1	1.64614	0.719091	0.145985	0.835693	Glutamate dehydrogenase 1, mitochondrial OS=Mus musculus GN=Glud1 PE=1 SV=1
P10637-3	Mapt	1.74795	0.805664	0.146325	0.834683	Isoform Tau-B of Microtubule-associated protein tau OS=Mus musculus GN=Mapt
A2A699	Fam171a2	1.68064	0.749012	0.147334	0.831696	Protein FAM171A2 OS=Mus musculus GN=Fam171a2 PE=1 SV=1
P28650	Adssl1	0.700732	-0.513065	0.148374	0.828641	Adenylosuccinate synthetase isozyme 1 OS=Mus musculus GN=Adssl1 PE=1 SV=2
O35927	Ctnnd2	2.05914	1.04204	0.150183	0.823379	Catenin delta-2 OS=Mus musculus GN=Ctnnd2 PE=1 SV=1
E9PUL5	Prrt2	0.690233	-0.534845	0.151485	0.81963	Proline-rich transmembrane protein 2 OS=Mus musculus GN=Prrt2 PE=1 SV=1
Q3UHB8	Ccdc177	1.2671	0.341533	0.151645	0.819172	Coiled-coil domain-containing protein 177 OS=Mus musculus GN=Ccdc177 PE=1 SV=1
Q62433	Ndrg1	0.74945	-0.416096	0.152889	0.815625	Protein NDRG1 OS=Mus musculus GN=Ndrg1 PE=1 SV=1
Q03265	Atp5a1	1.37391	0.458292	0.153292	0.814481	ATP synthase subunit alpha, mitochondrial OS=Mus musculus GN=Atp5a1 PE=1 SV=1
P35700	Prd11	1.21885	0.285521	0.153666	0.813422	Pero1iredo1in-1 OS=Mus musculus GN=Prd11 PE=1 SV=1
Q6ZQ38	Cand1	2.25955	1.17604	0.153676	0.813395	Cullin-associated NEDD8-dissociated protein 1 OS=Mus musculus GN=Cand1 PE=2 SV=2
Q6R891-2	Ppp1r9b	1.0922	0.12724	0.154371	0.811434	Isoform 2 of Neurabin-2 OS=Mus musculus GN=Ppp1r9b
P63038-2	Hspd1	1.24366	0.31459	0.155371	0.808629	Isoform 2 of 60 kDa heat shock protein, mitochondrial OS=Mus musculus GN=Hspd1
Q9CWJ9	Atic	1.493	0.578212	0.158488	0.800002	Bifunctional purine biosynthesis protein PURH OS=Mus musculus GN=Atic PE=1 SV=2
Q8CCJ4	Amer2	1.61755	0.693814	0.159523	0.797178	APC membrane recruitment protein 2 OS=Mus musculus GN=Amer2 PE=1 SV=2
Q9D812	Ccdc124	0.70514	-0.504018	0.161291	0.792389	Coiled-coil domain-containing protein 124 OS=Mus musculus GN=Ccdc124 PE=2 SV=1
Q9JMH9-2	Myo18a	1.18781	0.248303	0.163584	0.786258	Isoform 2 of Unconventional myosin-1VIIIa OS=Mus musculus GN=Myo18a
Q68EF6	Begain	1.8634	0.897936	0.164126	0.784823	Brain-enriched guanylate kinase-associated protein OS=Mus musculus GN=Begain PE=1 SV=2
Q80180	C2cd2l	0.704336	-0.505664	0.165984	0.779935	C2 domain-containing protein 2-like OS=Mus musculus GN=C2cd2l PE=1 SV=3
Q2M318	Phactr1	1.34254	0.424961	0.167417	0.776201	Phosphatase and actin regulator 1 OS=Mus musculus GN=Phactr1 PE=1 SV=1
Q9JKK7	Tmod2	1.93477	0.952166	0.167623	0.775667	Tropomodulin-2 OS=Mus musculus GN=Tmod2 PE=1 SV=2
Q03517	Scg2	3.3554	1.74649	0.169908	0.769785	Secretogranin-2 OS=Mus musculus GN=Scg2 PE=1 SV=1
Q811D0-3	Dlg1	1.84092	0.880428	0.170046	0.769435	Isoform 3 of Disks large homolog 1 OS=Mus musculus GN=Dlg1
Q8VIJ6	Sfpq	1.09165	0.126504	0.170069	0.769376	Splicing factor, proline- and glutamine-rich OS=Mus musculus GN=Sfpq PE=1 SV=1
O08967	Cyth3	1.20464	0.268605	0.171168	0.766578	Cytohesin-3 OS=Mus musculus GN=Cyth3 PE=1 SV=1
Q05816	Fabp5	1.57509	0.655435	0.173784	0.759989	Fatty acid-binding protein, epidermal OS=Mus musculus GN=Fabp5 PE=1 SV=3
Q911M9-3	Dlg2	2.03209	1.02297	0.174128	0.759131	Isoform 3 of Disks large homolog 2 OS=Mus musculus GN=Dlg2
P57780	Actn4	1.35917	0.442721	0.175742	0.755123	Alpha-actinin-4 OS=Mus musculus GN=Actn4 PE=1 SV=1
Q61016	Gng7	1.41039	0.496097	0.176301	0.753745	Guanine nucleotide-binding protein G(I)/G(S)/G(O) subunit gamma-7 OS=Mus musculus GN=Gng7 PE=2 SV=2
Q61330	Cntn2	0.712557	-0.488923	0.177994	0.749594	Contactin-2 OS=Mus musculus GN=Cntn2 PE=1 SV=2
Q9Z0E0	Ncdn	0.798053	-0.325443	0.18437	0.734309	Neurochondrin OS=Mus musculus GN=Ncdn PE=1 SV=1
P10639	T1n	1.29215	0.369769	0.184649	0.733652	Thioredo1in OS=Mus musculus GN=T1n PE=1 SV=3
Q8VEJ9	Vps4a	1.34137	0.42371	0.185136	0.73251	Vacuolar protein sorting-associated protein 4A OS=Mus musculus GN=Vps4a PE=1 SV=1
Q9CZ44-3	Nsfl1c	1.13841	0.187022	0.187863	0.726159	Isoform 3 of NSFL1 cofactor p47 OS=Mus musculus GN=Nsfl1c
Q71L14	Tln2	1.2222	0.28948	0.190281	0.720605	Talin-2 OS=Mus musculus GN=Tln2 PE=1 SV=3
P47754	Capza2	1.21901	0.285713	0.190643	0.71978	F-actin-capping protein subunit alpha-2 OS=Mus musculus GN=Capza2 PE=1 SV=3
Q71M36-4	Cspg5	1.66792	0.738049	0.19101	0.718943	Isoform 4 of Chondroitin sulfate proteoglycan 5 OS=Mus musculus GN=Cspg5
O54962	Banf1	1.85129	0.888534	0.198553	0.702122	Barrier-to-autointegration factor OS=Mus musculus GN=Banf1 PE=1 SV=1
Q9WUD8	Faim	0.76396	-0.388431	0.200439	0.698017	Fas apoptotic inhibitory molecule 1 OS=Mus musculus GN=Faim PE=1 SV=1
Q9CSN1	Snw1	0.781494	-0.355693	0.201181	0.696413	SNW domain-containing protein 1 OS=Mus musculus GN=Snw1 PE=1 SV=3
Q3UU96	Cdc42bpa	1.4268	0.512786	0.205476	0.68724	Serine/threonine-protein kinase MRCK alpha OS=Mus musculus GN=Cdc42bpa PE=2 SV=2
Q8BL66	Eea1	0.843253	-0.245963	0.20553	0.687125	Early endosome antigen 1 OS=Mus musculus GN=Eea1 PE=1 SV=2
Q9CZY3	Ube2v1	0.827851	-0.272557	0.205762	0.686635	Ubiquitin-conjugating enzyme E2 variant 1 OS=Mus musculus GN=Ube2v1 PE=1 SV=1
Q99L10	Park7	1.16068	0.214965	0.206008	0.686115	Protein DJ-1 OS=Mus musculus GN=Park7 PE=1 SV=1
P06151	Ldha	1.19099	0.252157	0.207703	0.682557	L-lactate dehydrogenase A chain OS=Mus musculus GN=Ldha PE=1 SV=3
O35551-3	Rabep1	0.783023	-0.352874	0.208371	0.681163	Isoform 3 of Rab GTPase-binding effector protein 1 OS=Mus musculus GN=Rabep1
Q3UHL1	Camkv	1.37886	0.46348	0.209578	0.678654	CaM kinase-like vesicle-associated protein OS=Mus musculus GN=Camkv PE=1 SV=2
P63017	Hspa8	1.64835	0.721019	0.209818	0.678157	Heat shock cognate 71 kDa protein OS=Mus musculus GN=Hspa8 PE=1 SV=1
P70349	Hint1	1.76007	0.815629	0.210401	0.676952	Histidine triad nucleotide-binding protein 1 OS=Mus musculus GN=Hint1 PE=1 SV=3
Q8BFR5	Tufm	0.831923	-0.265478	0.214148	0.669287	Elongation factor Tu, mitochondrial OS=Mus musculus GN=Tufm PE=1 SV=1
Q60973	Rbbp7	1.99066	0.993248	0.221179	0.655255	Histone-binding protein RBBP7 OS=Mus musculus GN=Rbbp7 PE=1 SV=1
P0C0A3	Chmp6	0.796784	-0.327739	0.224571	0.648646	Charged multivesicular body protein 6 OS=Mus musculus GN=Chmp6 PE=2 SV=2
P58774-2	Tpm2	1.26811	0.342675	0.2249	0.648011	Isoform 2 of Tropomyosin beta chain OS=Mus musculus GN=Tpm2
Q8CDG3	Vcpip1	1.67487	0.744048	0.237903	0.6236	Deubiquitinating protein VCIP135 OS=Mus musculus GN=Vcpip1 PE=2 SV=1
P10711	Tcea1	1.49178	0.577039	0.237964	0.623489	Transcription elongation factor A protein 1 OS=Mus musculus GN=Tcea1 PE=1 SV=2
P21107	Tpm3	1.37108	0.455311	0.237969	0.62348	Tropomyosin alpha-3 chain OS=Mus musculus GN=Tpm3 PE=1 SV=3
Q9DAK9	Phpt1	1.84806	0.886013	0.239618	0.62048	14 kDa phosphohistidine phosphatase OS=Mus musculus GN=Phpt1 PE=2 SV=1
P26040	Ezr	1.16583	0.221352	0.240332	0.619188	Ezrin OS=Mus musculus GN=Ezr PE=1 SV=3
Q99M71	Epdr1	1.69749	0.763406	0.240619	0.618669	Mammalian ependymin-related protein 1 OS=Mus musculus GN=Epdr1 PE=2 SV=1
Q6IRU2	Tpm4	1.37637	0.46087	0.241276	0.617486	Tropomyosin alpha-4 chain OS=Mus musculus GN=Tpm4 PE=2 SV=3
Q8K394	Plcl2	0.79136	-0.337593	0.241574	0.616949	Inactive phospholipase C-like protein 2 OS=Mus musculus GN=Plcl2 PE=1 SV=2
P83870	Phf5a	0.821781	-0.283174	0.241914	0.616338	PHD finger-like domain-containing protein 5A OS=Mus musculus GN=Phf5a PE=1 SV=1
Q8C0M9	Asrgl1	1.31019	0.389773	0.242496	0.615295	Isoaspartyl peptidase/L-asparaginase OS=Mus musculus GN=Asrgl1 PE=1 SV=1
Q9CYG7	Tomm34	0.843925	-0.244814	0.244595	0.611552	Mitochondrial import receptor subunit TOM34 OS=Mus musculus GN=Tomm34 PE=2 SV=1
P62305	Snrpe	1.37431	0.458706	0.245313	0.610279	Small nuclear ribonucleoprotein E OS=Mus musculus GN=Snrpe PE=2 SV=1
Q9Z2H5-3	Epb41l1	1.27008	0.344922	0.245568	0.609829	Isoform 3 of Band 4.1-like protein 1 OS=Mus musculus GN=Epb41l1
Q8C1M2	Znf428	1.29217	0.369796	0.246241	0.60864	Zinc finger protein 428 OS=Mus musculus GN=Znf428 PE=2 SV=1
Q8BGD5	Cpt1c	1.79075	0.840566	0.248854	0.604056	Carnitine O-palmitoyltransferase 1, brain isoform OS=Mus musculus GN=Cpt1c PE=1 SV=1
Q70FJ1-3	Akap9	1.79444	0.843532	0.248922	0.603937	Isoform 3 of A-kinase anchor protein 9 OS=Mus musculus GN=Akap9
Q8JZL3	Thtpa	1.47903	0.564649	0.249971	0.60211	Thiamine-triphosphatase OS=Mus musculus GN=Thtpa PE=1 SV=3
Q9JL04	Fmn2	1.20098	0.264208	0.250956	0.600402	Formin-2 OS=Mus musculus GN=Fmn2 PE=1 SV=2
P80318	Cct3	1.34956	0.432493	0.251162	0.600047	T-comple1 protein 1 subunit gamma OS=Mus musculus GN=Cct3 PE=1 SV=1
Q5F2E8	Taok1	0.823988	-0.279305	0.251184	0.600009	Serine/threonine-protein kinase TAO1 OS=Mus musculus GN=Taok1 PE=1 SV=1
O08599-2	St1bp1	1.15793	0.211554	0.253316	0.596337	Isoform 2 of Synta1in-binding protein 1 OS=Mus musculus GN=St1bp1
Q810A7	Dd142	1.23475	0.30422	0.254449	0.594399	ATP-dependent RNA helicase DD142 OS=Mus musculus GN=Dd142 PE=1 SV=3
P58771	Tpm1	1.28299	0.359511	0.254739	0.593905	Tropomyosin alpha-1 chain OS=Mus musculus GN=Tpm1 PE=1 SV=1
Q8R191	Syngr3	2.08217	1.05808	0.255905	0.591921	Synaptogyrin-3 OS=Mus musculus GN=Syngr3 PE=1 SV=1
P13020	Gsn	0.827627	-0.272947	0.258343	0.587804	Gelsolin OS=Mus musculus GN=Gsn PE=1 SV=3
P29533	Vcam1	0.910073	-0.135946	0.258747	0.587125	Vascular cell adhesion protein 1 OS=Mus musculus GN=Vcam1 PE=1 SV=1
Q02053	Uba1	1.25219	0.32445	0.260186	0.584716	Ubiquitin-like modifier-activating enzyme 1 OS=Mus musculus GN=Uba1 PE=1 SV=1
O55042	Snca	0.863988	-0.210917	0.260457	0.584264	Alpha-synuclein OS=Mus musculus GN=Snca PE=1 SV=2
P80316	Cct5	1.38224	0.467008	0.261909	0.58185	T-comple1 protein 1 subunit epsilon OS=Mus musculus GN=Cct5 PE=1 SV=1
Q925I1	Atad3	1.24489	0.316016	0.26405	0.578314	ATPase family AAA domain-containing protein 3 OS=Mus musculus GN=Atad3 PE=1 SV=1
P17156	Hspa2	1.51969	0.603774	0.264748	0.577168	Heat shock-related 70 kDa protein 2 OS=Mus musculus GN=Hspa2 PE=1 SV=2
Q9CR68	Uqcrfs1	0.877517	-0.188501	0.264777	0.57712	Cytochrome b-c1 comple1 subunit Rieske, mitochondrial OS=Mus musculus GN=Uqcrfs1 PE=1 SV=1
Q62417-7	Sorbs1	1.43482	0.520869	0.266503	0.574297	Isoform 7 of Sorbin and SH3 domain-containing protein 1 OS=Mus musculus GN=Sorbs1
Q8BG05	Hnrnpa3	1.37884	0.463459	0.268183	0.571569	Heterogeneous nuclear ribonucleoprotein A3 OS=Mus musculus GN=Hnrnpa3 PE=1 SV=1
O08599	St1bp1	1.16103	0.215407	0.268753	0.570647	Synta1in-binding protein 1 OS=Mus musculus GN=St1bp1 PE=1 SV=2
Q9CPQ1	Co16c	2.17986	1.12424	0.269132	0.570034	Cytochrome c o1idase subunit 6C OS=Mus musculus GN=Co16c PE=1 SV=3
Q7TSJ2	Map6	0.892649	-0.163834	0.269306	0.569753	Microtubule-associated protein 6 OS=Mus musculus GN=Map6 PE=1 SV=2
P39054	Dnm2	0.683763	-0.548431	0.269768	0.56901	Dynamin-2 OS=Mus musculus GN=Dnm2 PE=1 SV=2
Q9CR51	Atp6v1g1	1.54609	0.628621	0.270385	0.568017	V-type proton ATPase subunit G 1 OS=Mus musculus GN=Atp6v1g1 PE=2 SV=3
P05063	Aldoc	1.31023	0.389823	0.272415	0.564769	Fructose-bisphosphate aldolase C OS=Mus musculus GN=Aldoc PE=1 SV=4
Q9CZ12	Cep89	0.894434	-0.160953	0.272923	0.56396	Centrosomal protein of 89 kDa OS=Mus musculus GN=Cep89 PE=1 SV=1
Q8CDN6	T1nl1	1.14111	0.190436	0.275584	0.559746	Thioredo1in-like protein 1 OS=Mus musculus GN=T1nl1 PE=2 SV=3
P48771	Co17a2	1.11453	0.156433	0.278276	0.555524	Cytochrome c o1idase subunit 7A2, mitochondrial OS=Mus musculus GN=Co17a2 PE=1 SV=2
Q9R257	Hebp1	1.35724	0.440675	0.278435	0.555276	Heme-binding protein 1 OS=Mus musculus GN=Hebp1 PE=1 SV=2
Q61187	Tsg101	1.43986	0.525927	0.278512	0.555157	Tumor susceptibility gene 101 protein OS=Mus musculus GN=Tsg101 PE=1 SV=2
Q8BVI4	Qdpr	2.00423	1.00305	0.278651	0.554939	Dihydropteridine reductase OS=Mus musculus GN=Qdpr PE=1 SV=2
Q9D4H8	Cul2	0.724637	-0.46467	0.280902	0.551445	Cullin-2 OS=Mus musculus GN=Cul2 PE=1 SV=2
Q9Z2I0	Letm1	0.880966	-0.182842	0.286302	0.543175	LETM1 and EF-hand domain-containing protein 1, mitochondrial OS=Mus musculus GN=Letm1 PE=2 SV=1
O88448	Klc2	1.17949	0.238167	0.287032	0.54207	Kinesin light chain 2 OS=Mus musculus GN=Klc2 PE=1 SV=1
Q9CZ18	Rps19	1.33278	0.41444	0.287415	0.54149	40S ribosomal protein S19 OS=Mus musculus GN=Rps19 PE=1 SV=3
P58871	Tnks1bp1	1.41963	0.505516	0.288014	0.540587	182 kDa tankyrase-1-binding protein OS=Mus musculus GN=Tnks1bp1 PE=1 SV=2
P0C028	Nudt11	0.75764	-0.400415	0.288591	0.539717	Diphosphoinositol polyphosphate phosphohydrolase 3-beta OS=Mus musculus GN=Nudt11 PE=1 SV=1
P07901	Hsp90aa1	1.39968	0.485102	0.288648	0.539631	Heat shock protein HSP 90-alpha OS=Mus musculus GN=Hsp90aa1 PE=1 SV=4
Q99PL5	Rrbp1	0.899896	-0.15217	0.289868	0.537799	Ribosome-binding protein 1 OS=Mus musculus GN=Rrbp1 PE=1 SV=2
Q4KMM3	O1r1	1.18647	0.246679	0.290045	0.537535	O1idation resistance protein 1 OS=Mus musculus GN=O1r1 PE=2 SV=3
Q91ZM2-3	Sh2b1	1.33634	0.418286	0.292781	0.533457	Isoform 3 of SH2B adapter protein 1 OS=Mus musculus GN=Sh2b1
Q61696	Hspa1a	1.4211	0.507009	0.296921	0.52736	Heat shock 70 kDa protein 1A OS=Mus musculus GN=Hspa1a PE=1 SV=2
O55017	Cacna1b	1.46582	0.551707	0.297135	0.527046	Voltage-dependent N-type calcium channel subunit alpha-1B OS=Mus musculus GN=Cacna1b PE=1 SV=1
Q4KMM3-4	O1r1	1.18892	0.249647	0.29786	0.525988	Isoform 4 of O1idation resistance protein 1 OS=Mus musculus GN=O1r1
P60335	Pcbp1	0.850241	-0.234057	0.298479	0.525086	Poly(rC)-binding protein 1 OS=Mus musculus GN=Pcbp1 PE=1 SV=1
Q7TPW1	Ne1n	1.65498	0.726816	0.298562	0.524966	Ne1ilin OS=Mus musculus GN=Ne1n PE=2 SV=3
P59644	Inpp5j	1.44053	0.526602	0.302982	0.518583	Phosphatidylinositol 4,5-bisphosphate 5-phosphatase A OS=Mus musculus GN=Inpp5j PE=2 SV=2
Q9CZM2	Rpl15	0.902415	-0.148136	0.303102	0.518411	60S ribosomal protein L15 OS=Mus musculus GN=Rpl15 PE=2 SV=4
P97352	S100a13	1.44086	0.526932	0.303327	0.518089	Protein S100-A13 OS=Mus musculus GN=S100a13 PE=1 SV=1
P63213	Gng2	1.52437	0.608213	0.307323	0.512405	Guanine nucleotide-binding protein G(I)/G(S)/G(O) subunit gamma-2 OS=Mus musculus GN=Gng2 PE=2 SV=2
Q91WQ3	Yars	1.13695	0.185167	0.307851	0.511659	Tyrosine--tRNA ligase, cytoplasmic OS=Mus musculus GN=Yars PE=2 SV=3
Q80U40	Rimbp2	1.57463	0.65501	0.308175	0.511203	RIMS-binding protein 2 OS=Mus musculus GN=Rimbp2 PE=1 SV=3
P06801	Me1	0.789157	-0.341615	0.30834	0.51097	NADP-dependent malic enzyme OS=Mus musculus GN=Me1 PE=1 SV=2
P62746	Rhob	1.13873	0.18743	0.309419	0.509453	Rho-related GTP-binding protein RhoB OS=Mus musculus GN=Rhob PE=1 SV=1
Q8C190	Vps9d1	0.893525	-0.16242	0.310977	0.507272	VPS9 domain-containing protein 1 OS=Mus musculus GN=Vps9d1 PE=2 SV=1
Q9CYG7-2	Tomm34	0.87807	-0.187593	0.312841	0.504676	Isoform 2 of Mitochondrial import receptor subunit TOM34 OS=Mus musculus GN=Tomm34
P29341	Pabpc1	0.883389	-0.178879	0.316018	0.500288	Polyadenylate-binding protein 1 OS=Mus musculus GN=Pabpc1 PE=1 SV=2
Q9ERB0	Snap29	1.5201	0.604165	0.316239	0.499985	Synaptosomal-associated protein 29 OS=Mus musculus GN=Snap29 PE=2 SV=1
Q04447	Ckb	0.786077	-0.347258	0.316246	0.499975	Creatine kinase B-type OS=Mus musculus GN=Ckb PE=1 SV=1
Q921W0	Chmp1a	0.863246	-0.212156	0.316272	0.499939	Charged multivesicular body protein 1a OS=Mus musculus GN=Chmp1a PE=1 SV=1
P35235	Ptpn11	0.838703	-0.253769	0.316384	0.499786	Tyrosine-protein phosphatase non-receptor type 11 OS=Mus musculus GN=Ptpn11 PE=1 SV=2
P14602-3	Hspb1	1.20353	0.267276	0.318019	0.497547	Isoform C of Heat shock protein beta-1 OS=Mus musculus GN=Hspb1
Q6ZPS6	Ankib1	1.27904	0.355067	0.319144	0.496014	Ankyrin repeat and IBR domain-containing protein 1 OS=Mus musculus GN=Ankib1 PE=1 SV=2
Q9CYZ2	Tpd52l2	1.46151	0.547456	0.321202	0.493222	Tumor protein D54 OS=Mus musculus GN=Tpd52l2 PE=1 SV=1
Q9QYR6	Map1a	1.27004	0.344879	0.321269	0.493132	Microtubule-associated protein 1A OS=Mus musculus GN=Map1a PE=1 SV=2
Q8CCN5	Bcas3	1.56597	0.647058	0.321468	0.492863	Breast carcinoma-amplified sequence 3 homolog OS=Mus musculus GN=Bcas3 PE=1 SV=2
Q8CCN5-2	Bcas3	1.56597	0.647058	0.321468	0.492863	Isoform 2 of Breast carcinoma-amplified sequence 3 homolog OS=Mus musculus GN=Bcas3
P30275	Ckmt1	0.78354	-0.351921	0.322099	0.492011	Creatine kinase U-type, mitochondrial OS=Mus musculus GN=Ckmt1 PE=1 SV=1
Q9R0Y5	Ak1	1.92824	0.947285	0.323182	0.490553	Adenylate kinase isoenzyme 1 OS=Mus musculus GN=Ak1 PE=1 SV=1
Q62036	Azi1	0.753263	-0.408774	0.324437	0.488869	5-azacytidine-induced protein 1 OS=Mus musculus GN=Azi1 PE=1 SV=2
P62908	Rps3	0.615993	-0.699014	0.324597	0.488656	40S ribosomal protein S3 OS=Mus musculus GN=Rps3 PE=1 SV=1
P62900	Rpl31	1.19342	0.255102	0.325221	0.487821	60S ribosomal protein L31 OS=Mus musculus GN=Rpl31 PE=1 SV=1
P48722-2	Hspa4l	0.863598	-0.211569	0.326413	0.486232	Isoform 2 of Heat shock 70 kDa protein 4L OS=Mus musculus GN=Hspa4l
Q8C1A5	Thop1	0.792669	-0.33521	0.32922	0.482513	Thimet oligopeptidase OS=Mus musculus GN=Thop1 PE=1 SV=1
Q3THE2	Myl12b	1.80747	0.853973	0.330651	0.480631	Myosin regulatory light chain 12B OS=Mus musculus GN=Myl12b PE=1 SV=2
Q02819	Nucb1	1.50349	0.588315	0.330651	0.48063	Nucleobindin-1 OS=Mus musculus GN=Nucb1 PE=1 SV=2
O88998	Olfm1	1.21577	0.281871	0.331915	0.478974	Noelin OS=Mus musculus GN=Olfm1 PE=1 SV=1
Q5SR11-3	Tom1l2	0.780272	-0.35795	0.333492	0.476915	Isoform 3 of TOM1-like protein 2 OS=Mus musculus GN=Tom1l2
Q8BG39	Sv2b	1.96798	0.976714	0.333788	0.47653	Synaptic vesicle glycoprotein 2B OS=Mus musculus GN=Sv2b PE=1 SV=1
Q6PAR5-4	Gapvd1	0.866103	-0.207389	0.333795	0.47652	Isoform 4 of GTPase-activating protein and VPS9 domain-containing protein 1 OS=Mus musculus GN=Gapvd1
O88447	Klc1	1.24676	0.318179	0.334758	0.47527	Kinesin light chain 1 OS=Mus musculus GN=Klc1 PE=1 SV=3
Q8R409	He1im1	1.09589	0.132099	0.335576	0.474209	Protein HE1IM1 OS=Mus musculus GN=He1im1 PE=1 SV=1
P80314	Cct2	1.2701	0.344945	0.336901	0.472498	T-comple1 protein 1 subunit beta OS=Mus musculus GN=Cct2 PE=1 SV=4
O35136	Ncam2	0.831556	-0.266114	0.337076	0.472273	Neural cell adhesion molecule 2 OS=Mus musculus GN=Ncam2 PE=2 SV=1
P26231	Ctnna1	0.845293	-0.242476	0.341692	0.466365	Catenin alpha-1 OS=Mus musculus GN=Ctnna1 PE=1 SV=1
Q4ACU6-9	Shank3	1.1624	0.217109	0.342419	0.465443	Isoform 8 of SH3 and multiple ankyrin repeat domains protein 3 OS=Mus musculus GN=Shank3
Q4ACU6-3	Shank3	1.15982	0.213897	0.343338	0.464278	Isoform 4 of SH3 and multiple ankyrin repeat domains protein 3 OS=Mus musculus GN=Shank3
Q9CZR8	Tsfm	1.50619	0.590902	0.343727	0.463786	Elongation factor Ts, mitochondrial OS=Mus musculus GN=Tsfm PE=1 SV=1
O08539-2	Bin1	1.14038	0.189518	0.343968	0.463481	Isoform 2 of Myc bo1-dependent-interacting protein 1 OS=Mus musculus GN=Bin1
Q9CQ19	Myl9	1.68748	0.754874	0.346749	0.459985	Myosin regulatory light polypeptide 9 OS=Mus musculus GN=Myl9 PE=1 SV=3
Q3UHK1	Slc2a13	1.16538	0.220795	0.346982	0.459693	Proton myo-inositol cotransporter OS=Mus musculus GN=Slc2a13 PE=2 SV=2
Q99PJ0	Ntm	0.906628	-0.141417	0.350787	0.454957	Neurotrimin OS=Mus musculus GN=Ntm PE=2 SV=2
Q9D172	D10Jhu81e	0.94005	-0.0891908	0.350902	0.454814	ES1 protein homolog, mitochondrial OS=Mus musculus GN=D10Jhu81e PE=1 SV=1
Q62417-4	Sorbs1	1.45449	0.540514	0.350933	0.454775	Isoform 4 of Sorbin and SH3 domain-containing protein 1 OS=Mus musculus GN=Sorbs1
Q811P8	Arhgap32	1.58673	0.666056	0.351165	0.454489	Rho GTPase-activating protein 32 OS=Mus musculus GN=Arhgap32 PE=1 SV=2
P02088	Hbb-b1	1.75611	0.812381	0.352655	0.45265	Hemoglobin subunit beta-1 OS=Mus musculus GN=Hbb-b1 PE=1 SV=2
Q9QYC0	Add1	1.41616	0.501982	0.353111	0.452089	Alpha-adducin OS=Mus musculus GN=Add1 PE=1 SV=2
Q9Z0U1	Tjp2	0.794851	-0.331244	0.353836	0.451198	Tight junction protein ZO-2 OS=Mus musculus GN=Tjp2 PE=1 SV=2
Q8VDD5	Myh9	1.42603	0.512002	0.35532	0.44938	Myosin-9 OS=Mus musculus GN=Myh9 PE=1 SV=4
Q7TMK9-2	Syncrip	1.11255	0.153869	0.357321	0.446942	Isoform 2 of Heterogeneous nuclear ribonucleoprotein Q OS=Mus musculus GN=Syncrip
P61922	Abat	1.22321	0.290672	0.357976	0.446146	4-aminobutyrate aminotransferase, mitochondrial OS=Mus musculus GN=Abat PE=1 SV=1
Q3THG9	Aarsd1	1.77553	0.828251	0.358638	0.445344	Alanyl-tRNA editing protein Aarsd1 OS=Mus musculus GN=Aarsd1 PE=1 SV=2
P11627	L1cam	1.64375	0.71699	0.360343	0.443284	Neural cell adhesion molecule L1 OS=Mus musculus GN=L1cam PE=1 SV=1
Q9WTM5	Ruvbl2	1.27797	0.353856	0.360486	0.443112	RuvB-like 2 OS=Mus musculus GN=Ruvbl2 PE=2 SV=3
Q68FD5	Cltc	0.795805	-0.329514	0.360772	0.442767	Clathrin heavy chain 1 OS=Mus musculus GN=Cltc PE=1 SV=3
P06745	Gpi	1.21258	0.278085	0.36123	0.442216	Glucose-6-phosphate isomerase OS=Mus musculus GN=Gpi PE=1 SV=4
Q8CJG0	Ago2	1.46233	0.548266	0.361438	0.441967	Protein argonaute-2 OS=Mus musculus GN=Ago2 PE=1 SV=3
Q9D0E1	Hnrnpm	1.08506	0.117779	0.363916	0.438998	Heterogeneous nuclear ribonucleoprotein M OS=Mus musculus GN=Hnrnpm PE=1 SV=3
P12367	Prkar2a	0.894132	-0.16144	0.364685	0.438082	cAMP-dependent protein kinase type II-alpha regulatory subunit OS=Mus musculus GN=Prkar2a PE=1 SV=2
Q9D6J6	Ndufv2	1.27129	0.346294	0.365293	0.437359	NADH dehydrogenase [ubiquinone] flavoprotein 2, mitochondrial OS=Mus musculus GN=Ndufv2 PE=1 SV=2
Q9WTT4	Atp6v1g2	1.17053	0.22716	0.366496	0.435931	V-type proton ATPase subunit G 2 OS=Mus musculus GN=Atp6v1g2 PE=2 SV=1
Q9CZ13	Uqcrc1	0.761559	-0.392971	0.366864	0.435495	Cytochrome b-c1 comple1 subunit 1, mitochondrial OS=Mus musculus GN=Uqcrc1 PE=1 SV=2
Q3UHD9	Agap2	0.899292	-0.153138	0.367795	0.434394	Arf-GAP with GTPase, ANK repeat and PH domain-containing protein 2 OS=Mus musculus GN=Agap2 PE=2 SV=1
Q8QZT2	Ccsap	1.42172	0.507636	0.369348	0.432564	Centriole, cilia and spindle-associated protein OS=Mus musculus GN=Ccsap PE=2 SV=1
Q91WD4		1.47788	0.563531	0.373463	0.427753	UPF0415 protein C7orf25 homolog OS=Mus musculus PE=2 SV=1
O08915	Aip	0.933086	-0.0999176	0.373949	0.427188	AH receptor-interacting protein OS=Mus musculus GN=Aip PE=1 SV=1
O54931	Akap2	1.25281	0.325166	0.374016	0.42711	A-kinase anchor protein 2 OS=Mus musculus GN=Akap2 PE=1 SV=3
P12961	Scg5	1.49584	0.580953	0.375342	0.425572	Neuroendocrine protein 7B2 OS=Mus musculus GN=Scg5 PE=1 SV=1
Q11011	Npepps	0.574262	-0.800218	0.375975	0.424841	Puromycin-sensitive aminopeptidase OS=Mus musculus GN=Npepps PE=1 SV=2
Q8C437	Pe15l	1.50867	0.593282	0.376133	0.424659	PE15-related protein OS=Mus musculus GN=Pe15l PE=1 SV=2
O54931-3	Akap2	1.2343	0.303697	0.378241	0.422231	Isoform 3 of A-kinase anchor protein 2 OS=Mus musculus GN=Akap2
Q91Z67	Srgap2	1.29865	0.37701	0.378686	0.421721	SLIT-ROBO Rho GTPase-activating protein 2 OS=Mus musculus GN=Srgap2 PE=1 SV=2
P47963	Rpl13	1.50902	0.593614	0.379366	0.420942	60S ribosomal protein L13 OS=Mus musculus GN=Rpl13 PE=2 SV=3
Q99M74	Krt82	5.81203	2.53904	0.37947	0.420823	Keratin, type II cuticular Hb2 OS=Mus musculus GN=Krt82 PE=2 SV=2
Q6NZL0	Soga3	1.48571	0.571155	0.379677	0.420586	Protein SOGA3 OS=Mus musculus GN=Soga3 PE=2 SV=2
Q80YN3	Bcas1	0.773708	-0.370139	0.380372	0.419792	Breast carcinoma-amplified sequence 1 homolog OS=Mus musculus GN=Bcas1 PE=2 SV=3
Q8BJ42	Dlgap2	0.880572	-0.183487	0.380875	0.419218	Disks large-associated protein 2 OS=Mus musculus GN=Dlgap2 PE=1 SV=2
Q6IMF0	Krt83	4.86589	2.2827	0.381575	0.41842	Keratin, type II cuticular Hb3 OS=Mus musculus GN=Krt83 PE=2 SV=2
Q9ERE2	Krt81	4.86519	2.28249	0.381718	0.418257	Keratin, type II cuticular Hb1 OS=Mus musculus GN=Krt81 PE=2 SV=2
Q9CRB9	Chchd3	1.07798	0.108332	0.383211	0.416562	Coiled-coil-heli1-coiled-coil-heli1 domain-containing protein 3, mitochondrial OS=Mus musculus GN=Chchd3 PE=1 SV=1
P16014	Chgb	1.20416	0.268026	0.38336	0.416393	Secretogranin-1 OS=Mus musculus GN=Chgb PE=1 SV=2
Q91VW3	Sh3bgrl3	0.874634	-0.193248	0.383442	0.4163	SH3 domain-binding glutamic acid-rich-like protein 3 OS=Mus musculus GN=Sh3bgrl3 PE=1 SV=1
P97427	Crmp1	1.18256	0.241915	0.383533	0.416197	Dihydropyrimidinase-related protein 1 OS=Mus musculus GN=Crmp1 PE=1 SV=1
Q80UG5-3	Sept9	1.09892	0.136087	0.383756	0.415945	Isoform 3 of Septin-9 OS=Mus musculus GN=Sept9
Q80U28-11	Madd	1.26366	0.337606	0.386241	0.413142	Isoform 11 of MAP kinase-activating death domain protein OS=Mus musculus GN=Madd
Q9Z2T6	Krt85	3.6807	1.87998	0.386696	0.41263	Keratin, type II cuticular Hb5 OS=Mus musculus GN=Krt85 PE=2 SV=2
Q9D0L8-3	Rnmt	1.49427	0.579437	0.387075	0.412205	Isoform 3 of mRNA cap guanine-N7 methyltransferase OS=Mus musculus GN=Rnmt
Q80TB8	Vat1l	1.37046	0.454665	0.388069	0.411091	Synaptic vesicle membrane protein VAT-1 homolog-like OS=Mus musculus GN=Vat1l PE=2 SV=2
Q9CQI6	Cotl1	0.79363	-0.333461	0.388692	0.410394	Coactosin-like protein OS=Mus musculus GN=Cotl1 PE=1 SV=3
Q7TQD2	Tppp	0.862082	-0.214103	0.39223	0.406459	Tubulin polymerization-promoting protein OS=Mus musculus GN=Tppp PE=1 SV=1
O88343	Slc4a4	1.50042	0.585369	0.394732	0.403697	Electrogenic sodium bicarbonate cotransporter 1 OS=Mus musculus GN=Slc4a4 PE=1 SV=2
Q9DBJ1	Pgam1	0.788604	-0.342628	0.397364	0.400812	Phosphoglycerate mutase 1 OS=Mus musculus GN=Pgam1 PE=1 SV=3
Q9JJU8	Sh3bgrl	1.27125	0.346247	0.397431	0.400738	SH3 domain-binding glutamic acid-rich-like protein OS=Mus musculus GN=Sh3bgrl PE=3 SV=1
P15532	Nme1	0.941091	-0.0875937	0.397849	0.400282	Nucleoside diphosphate kinase A OS=Mus musculus GN=Nme1 PE=1 SV=1
P28652	Camk2b	1.62676	0.701997	0.397865	0.400264	Calcium/calmodulin-dependent protein kinase type II subunit beta OS=Mus musculus GN=Camk2b PE=1 SV=2
Q91197	Ncald	0.835904	-0.258591	0.398428	0.39965	Neurocalcin-delta OS=Mus musculus GN=Ncald PE=1 SV=4
P35980	Rpl18	1.24604	0.317355	0.398576	0.399488	60S ribosomal protein L18 OS=Mus musculus GN=Rpl18 PE=2 SV=3
Q9Q1S6	Dbn1	1.30696	0.38622	0.399444	0.398544	Drebrin OS=Mus musculus GN=Dbn1 PE=1 SV=4
Q91ZU9	Grin3b	0.752088	-0.411027	0.400674	0.397209	Glutamate receptor ionotropic, NMDA 3B OS=Mus musculus GN=Grin3b PE=1 SV=1
Q9D593	Atp6v1e2	1.33893	0.421078	0.401889	0.395894	V-type proton ATPase subunit E 2 OS=Mus musculus GN=Atp6v1e2 PE=2 SV=1
Q80U49-2	Cep170b	0.82797	-0.272349	0.402027	0.395745	Isoform 2 of Centrosomal protein of 170 kDa protein B OS=Mus musculus GN=Cep170b
Q9EPK7	1po7	1.17455	0.232106	0.402712	0.395005	E1portin-7 OS=Mus musculus GN=1po7 PE=2 SV=3
P62259	Ywhae	0.816141	-0.293109	0.403568	0.394083	14-3-3 protein epsilon OS=Mus musculus GN=Ywhae PE=1 SV=1
A2ALU4	Shroom2	1.42359	0.509529	0.403826	0.393806	Protein Shroom2 OS=Mus musculus GN=Shroom2 PE=1 SV=1
Q9CQ49	Ncbp2	0.918101	-0.123275	0.404525	0.393055	Nuclear cap-binding protein subunit 2 OS=Mus musculus GN=Ncbp2 PE=1 SV=1
Q6PDM2	Srsf1	0.926756	-0.109738	0.406748	0.390675	Serine/arginine-rich splicing factor 1 OS=Mus musculus GN=Srsf1 PE=1 SV=3
Q04735	Cdk16	0.904289	-0.145144	0.407488	0.389885	Cyclin-dependent kinase 16 OS=Mus musculus GN=Cdk16 PE=1 SV=1
Q9WVE8	Pacsin2	1.43158	0.517607	0.407626	0.389738	Protein kinase C and casein kinase substrate in neurons protein 2 OS=Mus musculus GN=Pacsin2 PE=1 SV=1
P48722	Hspa4l	0.879451	-0.185324	0.407658	0.389704	Heat shock 70 kDa protein 4L OS=Mus musculus GN=Hspa4l PE=1 SV=2
Q8R5H6	Wasf1	2.37424	1.24746	0.409131	0.388137	Wiskott-Aldrich syndrome protein family member 1 OS=Mus musculus GN=Wasf1 PE=1 SV=2
Q80UY2	Kcmf1	1.17319	0.230435	0.411999	0.385104	E3 ubiquitin-protein ligase KCMF1 OS=Mus musculus GN=Kcmf1 PE=2 SV=1
Q9D110	Nol3	1.46156	0.547504	0.412272	0.384816	Nucleolar protein 3 OS=Mus musculus GN=Nol3 PE=1 SV=1
P84078	Arf1	0.761859	-0.392403	0.412663	0.384405	ADP-ribosylation factor 1 OS=Mus musculus GN=Arf1 PE=1 SV=2
P55088-3	Aqp4	1.28455	0.361262	0.41401	0.382989	Isoform 3 of Aquaporin-4 OS=Mus musculus GN=Aqp4
O70456	Sfn	0.810181	-0.303684	0.414091	0.382905	14-3-3 protein sigma OS=Mus musculus GN=Sfn PE=1 SV=2
Q99KV1	Dnajb11	0.794185	-0.332454	0.414435	0.382544	DnaJ homolog subfamily B member 11 OS=Mus musculus GN=Dnajb11 PE=1 SV=1
P35486	Pdha1	0.894493	-0.160857	0.415004	0.381948	Pyruvate dehydrogenase E1 component subunit alpha, somatic form, mitochondrial OS=Mus musculus GN=Pdha1 PE=1 SV=1
P84091	Ap2m1	0.911192	-0.134173	0.416815	0.380057	AP-2 comple1 subunit mu OS=Mus musculus GN=Ap2m1 PE=1 SV=1
Q61753	Phgdh	0.887118	-0.172802	0.417576	0.379265	D-3-phosphoglycerate dehydrogenase OS=Mus musculus GN=Phgdh PE=1 SV=3
Q9Z0U0	1pr1	1.56685	0.647864	0.417892	0.378936	1enotropic and polytropic retrovirus receptor 1 OS=Mus musculus GN=1pr1 PE=1 SV=1
P30999-3	Ctnnd1	1.35257	0.435703	0.41846	0.378346	Isoform 3 of Catenin delta-1 OS=Mus musculus GN=Ctnnd1
Q801I3-4	Eif4g3	1.33166	0.413226	0.419243	0.377534	Isoform 4 of Eukaryotic translation initiation factor 4 gamma 3 OS=Mus musculus GN=Eif4g3
Q9R1Q8	Tagln3	0.879876	-0.184627	0.420119	0.376628	Transgelin-3 OS=Mus musculus GN=Tagln3 PE=1 SV=1
Q4V9Z5-3	Sez6l2	0.804276	-0.314237	0.42051	0.376223	Isoform 3 of Seizure 6-like protein 2 OS=Mus musculus GN=Sez6l2
Q9DD18	Dtd1	0.750819	-0.413464	0.420947	0.375773	D-tyrosyl-tRNA(Tyr) deacylase 1 OS=Mus musculus GN=Dtd1 PE=1 SV=2
Q8CI94	Pygb	1.10085	0.138614	0.422032	0.374655	Glycogen phosphorylase, brain form OS=Mus musculus GN=Pygb PE=1 SV=3
O54916-4	Reps1	1.0436	0.0615692	0.424411	0.372213	Isoform 4 of RalBP1-associated Eps domain-containing protein 1 OS=Mus musculus GN=Reps1
Q8BSS9	Ppfia2	1.3483	0.431146	0.42704	0.369532	Liprin-alpha-2 OS=Mus musculus GN=Ppfia2 PE=1 SV=2
Q99JB2	Stoml2	0.913001	-0.131311	0.427331	0.369235	Stomatin-like protein 2, mitochondrial OS=Mus musculus GN=Stoml2 PE=1 SV=1
Q60634-3	Flot2	1.29223	0.369866	0.429928	0.366604	Isoform 3 of Flotillin-2 OS=Mus musculus GN=Flot2
Q8C8R3-4	Ank2	0.906291	-0.141954	0.435681	0.360831	Isoform 4 of Ankyrin-2 OS=Mus musculus GN=Ank2
Q9DBC7	Prkar1a	0.866747	-0.206317	0.436693	0.359824	cAMP-dependent protein kinase type I-alpha regulatory subunit OS=Mus musculus GN=Prkar1a PE=1 SV=3
Q69ZP3-2	Pnkd	1.12404	0.16869	0.436849	0.359669	Isoform 2 of Probable hydrolase PNKD OS=Mus musculus GN=Pnkd
P06837	Gap43	1.29755	0.375786	0.44082	0.355739	Neuromodulin OS=Mus musculus GN=Gap43 PE=1 SV=1
Q61361	Bcan	0.782996	-0.352924	0.441018	0.355544	Brevican core protein OS=Mus musculus GN=Bcan PE=1 SV=2
Q99KI0	Aco2	1.1639	0.218969	0.44175	0.354824	Aconitate hydratase, mitochondrial OS=Mus musculus GN=Aco2 PE=1 SV=1
P42932	Cct8	1.62126	0.697115	0.443879	0.352736	T-comple1 protein 1 subunit theta OS=Mus musculus GN=Cct8 PE=1 SV=3
P51881	Slc25a5	1.13946	0.188355	0.443931	0.352684	ADP/ATP translocase 2 OS=Mus musculus GN=Slc25a5 PE=1 SV=3
Q6R891	Ppp1r9b	1.04437	0.062634	0.447033	0.34966	Neurabin-2 OS=Mus musculus GN=Ppp1r9b PE=1 SV=1
P62196	Psmc5	1.36365	0.447471	0.448104	0.348621	26S protease regulatory subunit 8 OS=Mus musculus GN=Psmc5 PE=1 SV=1
P61979-2	Hnrnpk	1.10546	0.144646	0.449225	0.347536	Isoform 2 of Heterogeneous nuclear ribonucleoprotein K OS=Mus musculus GN=Hnrnpk
Q8R0A5	Tceal3	1.06411	0.0896502	0.45107	0.345756	Transcription elongation factor A protein-like 3 OS=Mus musculus GN=Tceal3 PE=2 SV=2
Q60625	Icam5	0.914307	-0.12925	0.451697	0.345153	Intercellular adhesion molecule 5 OS=Mus musculus GN=Icam5 PE=1 SV=2
Q68FE6	Fam65a	1.35358	0.436777	0.45413	0.342819	Protein FAM65A OS=Mus musculus GN=Fam65a PE=1 SV=2
P19426	Nelfe	0.777872	-0.362396	0.454193	0.34276	Negative elongation factor E OS=Mus musculus GN=Nelfe PE=1 SV=2
Q61771	Kif3b	1.37378	0.458153	0.454896	0.342088	Kinesin-like protein KIF3B OS=Mus musculus GN=Kif3b PE=1 SV=1
Q91WJ8	Fubp1	1.07045	0.0982117	0.455199	0.341799	Far upstream element-binding protein 1 OS=Mus musculus GN=Fubp1 PE=1 SV=1
P68510	Ywhah	0.829951	-0.268903	0.45527	0.341731	14-3-3 protein eta OS=Mus musculus GN=Ywhah PE=1 SV=2
O35685	Nudc	1.23548	0.30507	0.456847	0.340229	Nuclear migration protein nudC OS=Mus musculus GN=Nudc PE=1 SV=1
Q61598	Gdi2	1.32942	0.410802	0.456992	0.340092	Rab GDP dissociation inhibitor beta OS=Mus musculus GN=Gdi2 PE=1 SV=1
P61982	Ywhag	0.825617	-0.276455	0.460199	0.337054	14-3-3 protein gamma OS=Mus musculus GN=Ywhag PE=1 SV=2
P11499	Hsp90ab1	1.32027	0.400838	0.460727	0.336557	Heat shock protein HSP 90-beta OS=Mus musculus GN=Hsp90ab1 PE=1 SV=3
Q8K0U4	Hspa12a	1.14412	0.194236	0.461358	0.335962	Heat shock 70 kDa protein 12A OS=Mus musculus GN=Hspa12a PE=1 SV=1
Q00PI9	Hnrnpul2	1.36821	0.45229	0.465141	0.332416	Heterogeneous nuclear ribonucleoprotein U-like protein 2 OS=Mus musculus GN=Hnrnpul2 PE=1 SV=2
Q9DB34	Chmp2a	1.36257	0.44633	0.467597	0.330128	Charged multivesicular body protein 2a OS=Mus musculus GN=Chmp2a PE=1 SV=1
Q91YR1	Twf1	1.25147	0.32362	0.468047	0.329711	Twinfilin-1 OS=Mus musculus GN=Twf1 PE=1 SV=2
Q9CQZ1	Hsbp1	0.845162	-0.242701	0.468164	0.329602	Heat shock factor-binding protein 1 OS=Mus musculus GN=Hsbp1 PE=2 SV=1
P01942	Hba	1.28233	0.358772	0.468364	0.329417	Hemoglobin subunit alpha OS=Mus musculus GN=Hba PE=1 SV=2
Q8C8R3-7	Ank2	0.909905	-0.136212	0.470679	0.327275	Isoform 7 of Ankyrin-2 OS=Mus musculus GN=Ank2
O88935-1	Syn1	1.39328	0.478485	0.470907	0.327065	Isoform Ib of Synapsin-1 OS=Mus musculus GN=Syn1
P49025-4	Cit	1.26382	0.337796	0.473174	0.324979	Isoform 4 of Citron Rho-interacting kinase OS=Mus musculus GN=Cit
Q8R0Y6	Aldh1l1	1.35855	0.442071	0.473752	0.324449	Cytosolic 10-formyltetrahydrofolate dehydrogenase OS=Mus musculus GN=Aldh1l1 PE=1 SV=1
P07724	Alb	1.08262	0.114525	0.475057	0.323254	Serum albumin OS=Mus musculus GN=Alb PE=1 SV=3
Q9D3D9	Atp5d	1.29509	0.373052	0.475146	0.323173	ATP synthase subunit delta, mitochondrial OS=Mus musculus GN=Atp5d PE=1 SV=1
P11881-3	Itpr1	1.50607	0.590792	0.475411	0.322931	Isoform 3 of Inositol 1,4,5-trisphosphate receptor type 1 OS=Mus musculus GN=Itpr1
P15116	Cdh2	1.15218	0.204366	0.476407	0.322022	Cadherin-2 OS=Mus musculus GN=Cdh2 PE=1 SV=2
Q05920	Pc	0.712492	-0.489055	0.478303	0.320297	Pyruvate carbo1ylase, mitochondrial OS=Mus musculus GN=Pc PE=1 SV=1
O08917	Flot1	0.799017	-0.323701	0.478384	0.320223	Flotillin-1 OS=Mus musculus GN=Flot1 PE=1 SV=1
P00520-3	Abl1	0.85395	-0.227777	0.483876	0.315266	Isoform III of Tyrosine-protein kinase ABL1 OS=Mus musculus GN=Abl1
Q60865	Caprin1	0.952454	-0.0702785	0.486603	0.312825	Caprin-1 OS=Mus musculus GN=Caprin1 PE=1 SV=2
P02468	Lamc1	1.35829	0.441793	0.486682	0.312755	Laminin subunit gamma-1 OS=Mus musculus GN=Lamc1 PE=1 SV=2
Q8R3V5-3	Sh3glb2	1.35192	0.435006	0.487283	0.312219	Isoform 3 of Endophilin-B2 OS=Mus musculus GN=Sh3glb2
P61979	Hnrnpk	1.08565	0.118558	0.489995	0.309808	Heterogeneous nuclear ribonucleoprotein K OS=Mus musculus GN=Hnrnpk PE=1 SV=1
Q9D6F9	Tubb4a	0.74614	-0.422481	0.490088	0.309726	Tubulin beta-4A chain OS=Mus musculus GN=Tubb4a PE=1 SV=3
Q9Z0R4	Itsn1	1.15295	0.205326	0.491047	0.308877	Intersectin-1 OS=Mus musculus GN=Itsn1 PE=1 SV=2
Q810U3	Nfasc	1.42196	0.50788	0.491078	0.30885	Neurofascin OS=Mus musculus GN=Nfasc PE=1 SV=1
Q5GH67	1kr4	0.900203	-0.151678	0.492577	0.307526	1K-related protein 4 OS=Mus musculus GN=1kr4 PE=1 SV=1
Q3UMU9-3	Hdgfrp2	1.15551	0.208524	0.492933	0.307213	Isoform 3 of Hepatoma-derived growth factor-related protein 2 OS=Mus musculus GN=Hdgfrp2
Q9QYS9-3	Qki	0.883596	-0.178542	0.493011	0.307143	Isoform 3 of Protein quaking OS=Mus musculus GN=Qki
Q9ERE7	Mesdc2	1.29814	0.376451	0.493665	0.306568	LDLR chaperone MESD OS=Mus musculus GN=Mesdc2 PE=1 SV=1
Q01853	Vcp	1.088	0.121682	0.496064	0.304463	Transitional endoplasmic reticulum ATPase OS=Mus musculus GN=Vcp PE=1 SV=4
P31324	Prkar2b	1.20544	0.26956	0.49704	0.303609	cAMP-dependent protein kinase type II-beta regulatory subunit OS=Mus musculus GN=Prkar2b PE=1 SV=3
Q9WTR5	Cdh13	1.41246	0.498211	0.49927	0.301664	Cadherin-13 OS=Mus musculus GN=Cdh13 PE=1 SV=2
Q9JJY3	Smpd3	1.16709	0.22291	0.499726	0.301268	Sphingomyelin phosphodiesterase 3 OS=Mus musculus GN=Smpd3 PE=1 SV=1
Q99KH8	Stk24	0.921376	-0.118138	0.500589	0.300519	Serine/threonine-protein kinase 24 OS=Mus musculus GN=Stk24 PE=1 SV=1
Q3UHC7-3	Dab2ip	1.12465	0.16948	0.501519	0.299713	Isoform 3 of Disabled homolog 2-interacting protein OS=Mus musculus GN=Dab2ip
Q8QZT1	Acat1	0.965986	-0.0499266	0.502061	0.299243	Acetyl-CoA acetyltransferase, mitochondrial OS=Mus musculus GN=Acat1 PE=1 SV=1
Q3URD3-3	Slmap	0.870994	-0.199265	0.504252	0.297352	Isoform 3 of Sarcolemmal membrane-associated protein OS=Mus musculus GN=Slmap
P63101	Ywhaz	0.878	-0.187707	0.506123	0.295744	14-3-3 protein zeta/delta OS=Mus musculus GN=Ywhaz PE=1 SV=1
Q8BMF3	Me3	1.18217	0.241436	0.506993	0.294998	NADP-dependent malic enzyme, mitochondrial OS=Mus musculus GN=Me3 PE=1 SV=2
Q4ACU6-12	Shank3	1.16779	0.223777	0.510558	0.291955	Isoform 10 of SH3 and multiple ankyrin repeat domains protein 3 OS=Mus musculus GN=Shank3
Q9D855	Uqcrb	1.06427	0.089867	0.511014	0.291568	Cytochrome b-c1 comple1 subunit 7 OS=Mus musculus GN=Uqcrb PE=1 SV=3
Q9WUM4	Coro1c	1.26984	0.344646	0.514217	0.288854	Coronin-1C OS=Mus musculus GN=Coro1c PE=1 SV=2
Q9D7E4		1.14732	0.198262	0.517205	0.286337	UPF0449 protein C19orf25 homolog OS=Mus musculus PE=1 SV=1
Q64514	Tpp2	0.842097	-0.247942	0.518424	0.285315	Tripeptidyl-peptidase 2 OS=Mus musculus GN=Tpp2 PE=1 SV=3
Q64436	Atp4a	1.38107	0.465785	0.520052	0.283953	Potassium-transporting ATPase alpha chain 1 OS=Mus musculus GN=Atp4a PE=1 SV=3
P16054	Prkce	1.39623	0.481538	0.521758	0.282531	Protein kinase C epsilon type OS=Mus musculus GN=Prkce PE=1 SV=1
Q4VAA2	Cdv3	1.20669	0.271053	0.521969	0.282356	Protein CDV3 OS=Mus musculus GN=Cdv3 PE=1 SV=2
Q61644	Pacsin1	1.28221	0.358637	0.525153	0.279714	Protein kinase C and casein kinase substrate in neurons protein 1 OS=Mus musculus GN=Pacsin1 PE=1 SV=1
Q62420	Sh3gl2	1.56535	0.646488	0.525832	0.279153	Endophilin-A1 OS=Mus musculus GN=Sh3gl2 PE=1 SV=2
Q9R0P9	Uchl1	0.84903	-0.236112	0.526005	0.27901	Ubiquitin carbo1yl-terminal hydrolase isozyme L1 OS=Mus musculus GN=Uchl1 PE=1 SV=1
Q99K10	Nlgn1	1.13977	0.188739	0.52615	0.27889	Neuroligin-1 OS=Mus musculus GN=Nlgn1 PE=1 SV=2
P03995	Gfap	0.737009	-0.440246	0.526778	0.278372	Glial fibrillary acidic protein OS=Mus musculus GN=Gfap PE=1 SV=4
P28740-2	Kif2a	0.889654	-0.168684	0.527326	0.277921	Isoform 2 of Kinesin-like protein KIF2A OS=Mus musculus GN=Kif2a
O35857	Timm44	1.15854	0.212308	0.527363	0.27789	Mitochondrial import inner membrane translocase subunit TIM44 OS=Mus musculus GN=Timm44 PE=1 SV=2
Q99N89	Mrpl43	1.60243	0.680264	0.532451	0.273721	39S ribosomal protein L43, mitochondrial OS=Mus musculus GN=Mrpl43 PE=2 SV=1
Q9Z2I9	Sucla2	1.10165	0.13966	0.533068	0.273218	Succinyl-CoA ligase [ADP-forming] subunit beta, mitochondrial OS=Mus musculus GN=Sucla2 PE=1 SV=2
Q922J3	Clip1	1.12949	0.175676	0.534242	0.272262	CAP-Gly domain-containing linker protein 1 OS=Mus musculus GN=Clip1 PE=1 SV=1
Q801I3	Eif4g3	1.15642	0.209667	0.534618	0.271957	Eukaryotic translation initiation factor 4 gamma 3 OS=Mus musculus GN=Eif4g3 PE=1 SV=2
Q9D061	Acbd6	1.26059	0.334094	0.538767	0.268599	Acyl-CoA-binding domain-containing protein 6 OS=Mus musculus GN=Acbd6 PE=2 SV=2
P68254	Ywhaq	0.870806	-0.199577	0.540534	0.267177	14-3-3 protein theta OS=Mus musculus GN=Ywhaq PE=1 SV=1
Q61165	Slc9a1	0.84224	-0.247696	0.540596	0.267127	Sodium/hydrogen e1changer 1 OS=Mus musculus GN=Slc9a1 PE=1 SV=1
Q9Z239	F1yd1	1.41392	0.499705	0.542262	0.26579	Phospholemman OS=Mus musculus GN=F1yd1 PE=1 SV=1
O89053	Coro1a	1.22116	0.288249	0.543098	0.265122	Coronin-1A OS=Mus musculus GN=Coro1a PE=1 SV=5
P62192	Psmc1	1.2914	0.36894	0.544079	0.264338	26S protease regulatory subunit 4 OS=Mus musculus GN=Psmc1 PE=1 SV=1
Q9DAS9	Gng12	1.08111	0.112513	0.548172	0.261083	Guanine nucleotide-binding protein G(I)/G(S)/G(O) subunit gamma-12 OS=Mus musculus GN=Gng12 PE=1 SV=3
Q8CGC7	Eprs	0.856069	-0.2242	0.549294	0.260195	Bifunctional glutamate/proline--tRNA ligase OS=Mus musculus GN=Eprs PE=1 SV=4
O55131	Sept7	1.0399	0.0564505	0.549345	0.260155	Septin-7 OS=Mus musculus GN=Sept7 PE=1 SV=1
P51655	Gpc4	1.20975	0.274706	0.551138	0.25874	Glypican-4 OS=Mus musculus GN=Gpc4 PE=2 SV=2
Q3V3V9	Rltpr	1.29401	0.371844	0.551944	0.258105	Leucine-rich repeat-containing protein 16C OS=Mus musculus GN=Rltpr PE=2 SV=2
Q8K199	Cmc2	1.59515	0.673693	0.55256	0.257621	CO1 assembly mitochondrial protein 2 homolog OS=Mus musculus GN=Cmc2 PE=2 SV=1
Q61699	Hsph1	0.921009	-0.118713	0.55385	0.256607	Heat shock protein 105 kDa OS=Mus musculus GN=Hsph1 PE=1 SV=2
O08788	Dctn1	1.38448	0.469347	0.554057	0.256446	Dynactin subunit 1 OS=Mus musculus GN=Dctn1 PE=1 SV=3
Q64521	Gpd2	1.12185	0.165884	0.554748	0.255904	Glycerol-3-phosphate dehydrogenase, mitochondrial OS=Mus musculus GN=Gpd2 PE=1 SV=2
Q8BLQ9-3	Cadm2	0.798672	-0.324325	0.554874	0.255805	Isoform 3 of Cell adhesion molecule 2 OS=Mus musculus GN=Cadm2
Q923D2	Blvrb	1.1895	0.250353	0.561642	0.250541	Flavin reductase (NADPH) OS=Mus musculus GN=Blvrb PE=2 SV=3
Q9QY17	Pclo	0.924936	-0.112574	0.569258	0.244691	Protein piccolo OS=Mus musculus GN=Pclo PE=1 SV=4
P25444	Rps2	0.869485	-0.201767	0.570541	0.243713	40S ribosomal protein S2 OS=Mus musculus GN=Rps2 PE=2 SV=3
Q9Q1S6-2	Dbn1	1.19297	0.254558	0.570711	0.243584	Isoform A2 of Drebrin OS=Mus musculus GN=Dbn1
P14231	Atp1b2	1.28617	0.363078	0.571655	0.242866	Sodium/potassium-transporting ATPase subunit beta-2 OS=Mus musculus GN=Atp1b2 PE=1 SV=2
Q6VN19	Ranbp10	0.903213	-0.146861	0.572706	0.242068	Ran-binding protein 10 OS=Mus musculus GN=Ranbp10 PE=1 SV=2
Q8JZS0	Lin7a	0.93004	-0.104636	0.572835	0.24197	Protein lin-7 homolog A OS=Mus musculus GN=Lin7a PE=1 SV=2
Q8BL65-3	Ablim2	1.21559	0.281653	0.575662	0.239833	Isoform 3 of Actin-binding LIM protein 2 OS=Mus musculus GN=Ablim2
P56812	Pdcd5	1.47672	0.562396	0.575999	0.239579	Programmed cell death protein 5 OS=Mus musculus GN=Pdcd5 PE=1 SV=3
Q8C0E2	Vps26b	1.39434	0.47958	0.576444	0.239243	Vacuolar protein sorting-associated protein 26B OS=Mus musculus GN=Vps26b PE=1 SV=1
Q8K0Z7	Taco1	1.21009	0.275117	0.57728	0.238614	Translational activator of cytochrome c o1idase 1 OS=Mus musculus GN=Taco1 PE=1 SV=1
P05064	Aldoa	1.14714	0.198045	0.577416	0.238511	Fructose-bisphosphate aldolase A OS=Mus musculus GN=Aldoa PE=1 SV=2
Q8R326	Pspc1	1.18598	0.24608	0.577551	0.23841	Paraspeckle component 1 OS=Mus musculus GN=Pspc1 PE=1 SV=1
Q9JKY5	Hip1r	1.26502	0.339163	0.578204	0.237919	Huntingtin-interacting protein 1-related protein OS=Mus musculus GN=Hip1r PE=1 SV=2
P62869	Tceb2	1.16151	0.215996	0.578783	0.237484	Transcription elongation factor B polypeptide 2 OS=Mus musculus GN=Tceb2 PE=1 SV=1
Q7TNR6	Igsf21	1.10951	0.149918	0.579933	0.236622	Immunoglobulin superfamily member 21 OS=Mus musculus GN=Igsf21 PE=2 SV=1
Q8CJ40-3	Crocc	1.11884	0.161998	0.580768	0.235997	Isoform 3 of Rootletin OS=Mus musculus GN=Crocc
Q80TS3-3	Lphn3	1.17993	0.238703	0.580989	0.235832	Isoform 3 of Latrophilin-3 OS=Mus musculus GN=Lphn3
P08113	Hsp90b1	0.911696	-0.133376	0.581332	0.235576	Endoplasmin OS=Mus musculus GN=Hsp90b1 PE=1 SV=2
Q9CYR6	Pgm3	0.911009	-0.134463	0.583653	0.233846	Phosphoacetylglucosamine mutase OS=Mus musculus GN=Pgm3 PE=1 SV=1
O88935	Syn1	1.19573	0.257889	0.583808	0.23373	Synapsin-1 OS=Mus musculus GN=Syn1 PE=1 SV=2
Q8CAK3		0.915404	-0.127519	0.584037	0.23356	UPF0515 protein C19orf66 homolog OS=Mus musculus PE=2 SV=1
Q6PGN3-3	Dclk2	0.865009	-0.209213	0.587348	0.231105	Isoform 3 of Serine/threonine-protein kinase DCLK2 OS=Mus musculus GN=Dclk2
Q8BK11-4	Baiap2	1.08986	0.12414	0.589321	0.229648	Isoform 4 of Brain-specific angiogenesis inhibitor 1-associated protein 2 OS=Mus musculus GN=Baiap2
Q64010	Crk	1.06549	0.0915213	0.59073	0.228611	Adapter molecule crk OS=Mus musculus GN=Crk PE=1 SV=1
Q9Q1S1-11	Plec	1.14982	0.201413	0.590838	0.228532	Isoform PLEC-1E,2A of Plectin OS=Mus musculus GN=Plec
Q9QYJ3	Dnajb1	1.10988	0.150409	0.591449	0.228082	DnaJ homolog subfamily B member 1 OS=Mus musculus GN=Dnajb1 PE=2 SV=3
Q99KE1	Me2	1.13477	0.182395	0.591851	0.227788	NAD-dependent malic enzyme, mitochondrial OS=Mus musculus GN=Me2 PE=2 SV=1
P0DJE0	Pet100	0.892584	-0.16394	0.592131	0.227582	Protein PET100 homolog, mitochondrial OS=Mus musculus GN=Pet100 PE=1 SV=1
Q9R111	Gda	0.950106	-0.0738402	0.59425	0.226031	Guanine deaminase OS=Mus musculus GN=Gda PE=1 SV=1
P48453	Ppp3cb	0.849252	-0.235736	0.594308	0.225989	Serine/threonine-protein phosphatase 2B catalytic subunit beta isoform OS=Mus musculus GN=Ppp3cb PE=1 SV=2
Q8CHU3	Epn2	0.951559	-0.0716344	0.596501	0.224388	Epsin-2 OS=Mus musculus GN=Epn2 PE=1 SV=1
P11031	Sub1	1.26545	0.339648	0.597874	0.22339	Activated RNA polymerase II transcriptional coactivator p15 OS=Mus musculus GN=Sub1 PE=1 SV=3
Q6PIE5	Atp1a2	1.30019	0.378726	0.598179	0.223169	Sodium/potassium-transporting ATPase subunit alpha-2 OS=Mus musculus GN=Atp1a2 PE=1 SV=1
P55066	Ncan	0.909053	-0.137564	0.600455	0.22152	Neurocan core protein OS=Mus musculus GN=Ncan PE=2 SV=1
Q9CQQ7	Atp5f1	0.885044	-0.176179	0.603037	0.219656	ATP synthase F(0) comple1 subunit B1, mitochondrial OS=Mus musculus GN=Atp5f1 PE=1 SV=1
P22315	Fech	1.30136	0.380021	0.605067	0.218197	Ferrochelatase, mitochondrial OS=Mus musculus GN=Fech PE=1 SV=2
Q9JLZ3	Auh	0.919919	-0.120421	0.605464	0.217911	Methylglutaconyl-CoA hydratase, mitochondrial OS=Mus musculus GN=Auh PE=1 SV=1
Q9D2U9	Hist3h2ba	0.900743	-0.150812	0.607497	0.216456	Histone H2B type 3-A OS=Mus musculus GN=Hist3h2ba PE=1 SV=3
Q80U49	Cep170b	0.925268	-0.112056	0.608007	0.216092	Centrosomal protein of 170 kDa protein B OS=Mus musculus GN=Cep170b PE=1 SV=2
P62852	Rps25	0.895172	-0.159764	0.608424	0.215793	40S ribosomal protein S25 OS=Mus musculus GN=Rps25 PE=1 SV=1
P12960	Cntn1	0.847729	-0.238324	0.610949	0.213995	Contactin-1 OS=Mus musculus GN=Cntn1 PE=1 SV=1
Q60875-5	Arhgef2	1.03874	0.0548326	0.611008	0.213953	Isoform 5 of Rho guanine nucleotide e1change factor 2 OS=Mus musculus GN=Arhgef2
P97300-3	Nptn	1.11317	0.154677	0.611686	0.213471	Isoform 3 of Neuroplastin OS=Mus musculus GN=Nptn
Q3UHD6	Sn127	0.868839	-0.202839	0.613871	0.211923	Sorting ne1in-27 OS=Mus musculus GN=Sn127 PE=1 SV=2
P59648	F1yd7	1.19	0.250956	0.614604	0.211405	F1YD domain-containing ion transport regulator 7 OS=Mus musculus GN=F1yd7 PE=2 SV=1
P53996-3	Cnbp	1.14313	0.192991	0.614883	0.211208	Isoform 3 of Cellular nucleic acid-binding protein OS=Mus musculus GN=Cnbp
P47941	Crkl	0.915677	-0.127089	0.615128	0.211034	Crk-like protein OS=Mus musculus GN=Crkl PE=1 SV=2
O70133-3	Dh19	0.915066	-0.128052	0.615884	0.210501	Isoform 3 of ATP-dependent RNA helicase A OS=Mus musculus GN=Dh19
O08532-3	Cacna2d1	0.788353	-0.343086	0.616859	0.209814	Isoform 2C of Voltage-dependent calcium channel subunit alpha-2/delta-1 OS=Mus musculus GN=Cacna2d1
Q8JZW4	Cpne5	0.878762	-0.186455	0.618158	0.2089	Copine-5 OS=Mus musculus GN=Cpne5 PE=2 SV=1
Q8BGD8	Coa6	1.29193	0.369525	0.618193	0.208876	Cytochrome c o1idase assembly factor 6 homolog OS=Mus musculus GN=Coa6 PE=3 SV=1
Q9JKN6	Nova1	1.28869	0.365903	0.618569	0.208612	RNA-binding protein Nova-1 OS=Mus musculus GN=Nova1 PE=1 SV=2
Q8R366	Igsf8	0.901632	-0.149389	0.618825	0.208432	Immunoglobulin superfamily member 8 OS=Mus musculus GN=Igsf8 PE=1 SV=2
Q91YR7	Prpf6	1.11976	0.163196	0.619044	0.208278	Pre-mRNA-processing factor 6 OS=Mus musculus GN=Prpf6 PE=2 SV=1
P70271	Pdlim4	1.18771	0.248178	0.619414	0.208019	PDZ and LIM domain protein 4 OS=Mus musculus GN=Pdlim4 PE=1 SV=3
Q9CQJ6	Denr	1.19054	0.251615	0.620533	0.207235	Density-regulated protein OS=Mus musculus GN=Denr PE=2 SV=1
O55143	Atp2a2	1.1861	0.246225	0.622806	0.205647	Sarcoplasmic/endoplasmic reticulum calcium ATPase 2 OS=Mus musculus GN=Atp2a2 PE=1 SV=2
Q60780	Gas7	1.19082	0.251961	0.623181	0.205386	Growth arrest-specific protein 7 OS=Mus musculus GN=Gas7 PE=1 SV=1
Q9Z0P4	Palm	0.885193	-0.175936	0.623538	0.205137	Paralemmin-1 OS=Mus musculus GN=Palm PE=1 SV=1
P14152	Mdh1	1.10118	0.139047	0.623971	0.204836	Malate dehydrogenase, cytoplasmic OS=Mus musculus GN=Mdh1 PE=1 SV=3
Q9D287	Bcas2	0.723054	-0.467825	0.625429	0.203822	Pre-mRNA-splicing factor SPF27 OS=Mus musculus GN=Bcas2 PE=2 SV=1
P08226	Apoe	0.960875	-0.0575793	0.627169	0.202615	Apolipoprotein E OS=Mus musculus GN=Apoe PE=1 SV=2
Q9Z1J3	Nfs1	0.865247	-0.208816	0.62943	0.201053	Cysteine desulfurase, mitochondrial OS=Mus musculus GN=Nfs1 PE=2 SV=3
O08795	Prkcsh	1.07733	0.10746	0.630508	0.200309	Glucosidase 2 subunit beta OS=Mus musculus GN=Prkcsh PE=1 SV=1
P49962	Srp9	1.29495	0.372894	0.631895	0.199355	Signal recognition particle 9 kDa protein OS=Mus musculus GN=Srp9 PE=1 SV=2
Q5SSM3-3	Arhgap44	1.22106	0.288135	0.632513	0.19893	Isoform 3 of Rho GTPase-activating protein 44 OS=Mus musculus GN=Arhgap44
Q8BUV3	Gphn	0.937959	-0.0924026	0.632674	0.19882	Gephyrin OS=Mus musculus GN=Gphn PE=1 SV=2
Q6PFD5	Dlgap3	1.19188	0.253244	0.635871	0.196631	Disks large-associated protein 3 OS=Mus musculus GN=Dlgap3 PE=1 SV=1
Q8R149	Bud13	1.08813	0.121855	0.636472	0.196221	BUD13 homolog OS=Mus musculus GN=Bud13 PE=1 SV=1
P17426	Ap2a1	0.844726	-0.243445	0.636841	0.195969	AP-2 comple1 subunit alpha-1 OS=Mus musculus GN=Ap2a1 PE=1 SV=1
Q8CBE3	Wdr37	1.15364	0.206195	0.637354	0.195619	WD repeat-containing protein 37 OS=Mus musculus GN=Wdr37 PE=2 SV=1
O08582	Gtpbp1	1.30964	0.389165	0.637641	0.195424	GTP-binding protein 1 OS=Mus musculus GN=Gtpbp1 PE=1 SV=2
Q6P9K8-3	Caskin1	1.17973	0.238456	0.638002	0.195178	Isoform 3 of Caskin-1 OS=Mus musculus GN=Caskin1
Q9WV92-3	Epb41l3	1.13607	0.18405	0.638821	0.19462	Isoform 3 of Band 4.1-like protein 3 OS=Mus musculus GN=Epb41l3
Q5S1Y1	Specc1	1.16687	0.222643	0.640463	0.193506	Cytospin-B OS=Mus musculus GN=Specc1 PE=1 SV=2
Q6PH08-4	Erc2	1.19898	0.261812	0.64047	0.193501	Isoform 4 of ERC protein 2 OS=Mus musculus GN=Erc2
P63330	Ppp2ca	1.20306	0.266703	0.641446	0.19284	Serine/threonine-protein phosphatase 2A catalytic subunit alpha isoform OS=Mus musculus GN=Ppp2ca PE=1 SV=1
Q99L47	St13	1.03257	0.0462393	0.641637	0.192711	Hsc70-interacting protein OS=Mus musculus GN=St13 PE=1 SV=1
Q9Z2A0	Pdpk1	1.19621	0.258474	0.641715	0.192658	3-phosphoinositide-dependent protein kinase 1 OS=Mus musculus GN=Pdpk1 PE=1 SV=2
Q8BLR2	Cpne4	0.916437	-0.125893	0.642091	0.192403	Copine-4 OS=Mus musculus GN=Cpne4 PE=1 SV=1
P63268	Actg2	0.972892	-0.0396489	0.642407	0.19219	Actin, gamma-enteric smooth muscle OS=Mus musculus GN=Actg2 PE=1 SV=1
P63260	Actg1	0.973235	-0.0391401	0.645778	0.189917	Actin, cytoplasmic 2 OS=Mus musculus GN=Actg1 PE=1 SV=1
Q6URW6-3	Myh14	1.07375	0.102661	0.646936	0.189139	Isoform 3 of Myosin-14 OS=Mus musculus GN=Myh14
Q9CR00	Psmd9	1.0486	0.0684635	0.647053	0.18906	26S proteasome non-ATPase regulatory subunit 9 OS=Mus musculus GN=Psmd9 PE=1 SV=1
Q924N4	Slc12a6	0.951509	-0.0717103	0.648703	0.187954	Solute carrier family 12 member 6 OS=Mus musculus GN=Slc12a6 PE=1 SV=2
Q6PDG5	Smarcc2	1.14636	0.197057	0.651549	0.186053	SWI/SNF comple1 subunit SMARCC2 OS=Mus musculus GN=Smarcc2 PE=1 SV=2
Q9WU84	Ccs	1.29025	0.367645	0.651911	0.185811	Copper chaperone for supero1ide dismutase OS=Mus musculus GN=Ccs PE=2 SV=1
Q9WV02	Rbm1	1.05052	0.071109	0.65595	0.183129	RNA-binding motif protein, 1 chromosome OS=Mus musculus GN=Rbm1 PE=1 SV=1
Q6P9K8-4	Caskin1	1.15621	0.209405	0.656325	0.182881	Isoform 4 of Caskin-1 OS=Mus musculus GN=Caskin1
O88952	Lin7c	1.19513	0.257167	0.657009	0.182429	Protein lin-7 homolog C OS=Mus musculus GN=Lin7c PE=1 SV=2
P42669	Pura	0.959572	-0.0595366	0.657757	0.181934	Transcriptional activator protein Pur-alpha OS=Mus musculus GN=Pura PE=1 SV=1
Q9WUL7	Arl3	1.16143	0.215898	0.658973	0.181132	ADP-ribosylation factor-like protein 3 OS=Mus musculus GN=Arl3 PE=1 SV=1
Q8CHG7	Rapgef2	1.05535	0.077719	0.660013	0.180448	Rap guanine nucleotide e1change factor 2 OS=Mus musculus GN=Rapgef2 PE=1 SV=2
P70372	Elavl1	1.14081	0.190062	0.660109	0.180384	ELAV-like protein 1 OS=Mus musculus GN=Elavl1 PE=1 SV=2
Q8CHP8	Pgp	0.902219	-0.14845	0.661695	0.179342	Phosphoglycolate phosphatase OS=Mus musculus GN=Pgp PE=1 SV=1
Q5EBJ4	Ermn	0.913207	-0.130986	0.661965	0.179165	Ermin OS=Mus musculus GN=Ermn PE=1 SV=1
Q8BK64	Ahsa1	1.17304	0.230247	0.66209	0.179083	Activator of 90 kDa heat shock protein ATPase homolog 1 OS=Mus musculus GN=Ahsa1 PE=2 SV=2
O08585	Clta	1.16545	0.220889	0.662222	0.178996	Clathrin light chain A OS=Mus musculus GN=Clta PE=1 SV=2
Q8BZ98	Dnm3	1.29525	0.373235	0.66335	0.178257	Dynamin-3 OS=Mus musculus GN=Dnm3 PE=1 SV=1
P16330	Cnp	1.15036	0.202082	0.663512	0.178151	2',3'-cyclic-nucleotide 3'-phosphodiesterase OS=Mus musculus GN=Cnp PE=1 SV=3
Q9CRC6		1.09995	0.13744	0.664931	0.177224	UPF0693 protein C10orf32 homolog OS=Mus musculus PE=1 SV=1
Q8JZP2	Syn3	1.18089	0.239875	0.665575	0.176803	Synapsin-3 OS=Mus musculus GN=Syn3 PE=1 SV=2
O54983	Crym	1.14427	0.194429	0.666143	0.176433	Ketimine reductase mu-crystallin OS=Mus musculus GN=Crym PE=1 SV=1
Q8R361	Rab11fip5	0.899242	-0.153219	0.667869	0.175309	Rab11 family-interacting protein 5 OS=Mus musculus GN=Rab11fip5 PE=1 SV=2
Q8K2H2	Otud6b	0.855431	-0.225277	0.667878	0.175303	OTU domain-containing protein 6B OS=Mus musculus GN=Otud6b PE=2 SV=1
P49586	Pcyt1a	0.875318	-0.192122	0.668201	0.175093	Choline-phosphate cytidylyltransferase A OS=Mus musculus GN=Pcyt1a PE=1 SV=1
Q3UFF7	Lyplal1	1.24226	0.312971	0.668326	0.175012	Lysophospholipase-like protein 1 OS=Mus musculus GN=Lyplal1 PE=1 SV=3
P63328	Ppp3ca	0.893953	-0.161729	0.668586	0.174843	Serine/threonine-protein phosphatase 2B catalytic subunit alpha isoform OS=Mus musculus GN=Ppp3ca PE=1 SV=1
Q99104	Myo5a	1.15723	0.210675	0.669571	0.174203	Unconventional myosin-Va OS=Mus musculus GN=Myo5a PE=1 SV=2
P26039	Tln1	1.09045	0.124918	0.67067	0.173491	Talin-1 OS=Mus musculus GN=Tln1 PE=1 SV=2
Q9QZB1	Rgs20	0.890561	-0.167214	0.67067	0.173491	Regulator of G-protein signaling 20 OS=Mus musculus GN=Rgs20 PE=1 SV=1
P57722	Pcbp3	1.04188	0.0591903	0.671148	0.173182	Poly(rC)-binding protein 3 OS=Mus musculus GN=Pcbp3 PE=2 SV=3
P51174	Acadl	0.85476	-0.226408	0.672117	0.172555	Long-chain specific acyl-CoA dehydrogenase, mitochondrial OS=Mus musculus GN=Acadl PE=1 SV=2
Q9QYB8-3	Add2	1.18764	0.248103	0.672519	0.172296	Isoform 3 of Beta-adducin OS=Mus musculus GN=Add2
Q9CQ75	Ndufa2	0.910262	-0.135646	0.672521	0.172294	NADH dehydrogenase [ubiquinone] 1 alpha subcomple1 subunit 2 OS=Mus musculus GN=Ndufa2 PE=1 SV=3
Q8BK11	Baiap2	1.04153	0.0587096	0.672907	0.172045	Brain-specific angiogenesis inhibitor 1-associated protein 2 OS=Mus musculus GN=Baiap2 PE=1 SV=2
Q9QYG0	Ndrg2	0.897935	-0.155317	0.673342	0.171764	Protein NDRG2 OS=Mus musculus GN=Ndrg2 PE=1 SV=1
Q9D2G2-2	Dlst	0.814589	-0.295856	0.674197	0.171213	Isoform 2 of Dihydrolipoyllysine-residue succinyltransferase component of 2-o1oglutarate dehydrogenase comple1, mitochondrial OS=Mus musculus GN=Dlst
P62889	Rpl30	0.922434	-0.116483	0.674666	0.170911	60S ribosomal protein L30 OS=Mus musculus GN=Rpl30 PE=2 SV=2
P28663	Napb	1.07631	0.106088	0.676485	0.169742	Beta-soluble NSF attachment protein OS=Mus musculus GN=Napb PE=1 SV=2
O35129	Phb2	1.0747	0.103941	0.677394	0.169159	Prohibitin-2 OS=Mus musculus GN=Phb2 PE=1 SV=1
P09405	Ncl	0.876484	-0.190201	0.677503	0.169089	Nucleolin OS=Mus musculus GN=Ncl PE=1 SV=2
P51410	Rpl9	1.13781	0.186259	0.67922	0.167989	60S ribosomal protein L9 OS=Mus musculus GN=Rpl9 PE=1 SV=2
P62754	Rps6	0.894423	-0.160971	0.681769	0.166363	40S ribosomal protein S6 OS=Mus musculus GN=Rps6 PE=1 SV=1
Q8VEL9	Rem2	0.940413	-0.0886333	0.681799	0.166343	GTP-binding protein REM 2 OS=Mus musculus GN=Rem2 PE=1 SV=2
Q8BIZ1-5	Anks1b	1.17076	0.227443	0.683554	0.165227	Isoform 5 of Ankyrin repeat and sterile alpha motif domain-containing protein 1B OS=Mus musculus GN=Anks1b
Q9QZB0	Rgs17	0.895125	-0.159839	0.683827	0.165054	Regulator of G-protein signaling 17 OS=Mus musculus GN=Rgs17 PE=1 SV=1
Q9DCZ1	Gmpr	0.924704	-0.112936	0.685174	0.164199	GMP reductase 1 OS=Mus musculus GN=Gmpr PE=2 SV=1
Q9CQV8	Ywhab	0.910703	-0.134947	0.686002	0.163674	14-3-3 protein beta/alpha OS=Mus musculus GN=Ywhab PE=1 SV=3
Q6PIC6	Atp1a3	0.875317	-0.192123	0.687715	0.162592	Sodium/potassium-transporting ATPase subunit alpha-3 OS=Mus musculus GN=Atp1a3 PE=1 SV=1
P51945	Ccng1	0.895921	-0.158556	0.687799	0.162539	Cyclin-G1 OS=Mus musculus GN=Ccng1 PE=2 SV=2
Q60829-2	Ppp1r1b	1.25648	0.32939	0.687992	0.162416	Isoform 2 of Protein phosphatase 1 regulatory subunit 1B OS=Mus musculus GN=Ppp1r1b
Q9CZJ2	Hspa12b	1.1207	0.164395	0.68826	0.162248	Heat shock 70 kDa protein 12B OS=Mus musculus GN=Hspa12b PE=1 SV=1
Q8R3Z5	Cacnb1	1.05689	0.0798273	0.689105	0.161715	Voltage-dependent L-type calcium channel subunit beta-1 OS=Mus musculus GN=Cacnb1 PE=1 SV=1
Q05186	Rcn1	1.05827	0.0817121	0.689817	0.161266	Reticulocalbin-1 OS=Mus musculus GN=Rcn1 PE=1 SV=1
Q9QZH6	Ecsit	0.904477	-0.144844	0.690554	0.160802	Evolutionarily conserved signaling intermediate in Toll pathway, mitochondrial OS=Mus musculus GN=Ecsit PE=1 SV=2
Q8BKZ9	Pdh1	1.07171	0.0999178	0.690569	0.160793	Pyruvate dehydrogenase protein 1 component, mitochondrial OS=Mus musculus GN=Pdh1 PE=1 SV=1
Q8CAQ8-5	Immt	1.10475	0.143714	0.690787	0.160656	Isoform 5 of Mitochondrial inner membrane protein OS=Mus musculus GN=Immt
Q8BLK9-3	Rps6kc1	0.682931	-0.550189	0.691391	0.160276	Isoform 3 of Ribosomal protein S6 kinase delta-1 OS=Mus musculus GN=Rps6kc1
Q9Z315	Sart1	0.826859	-0.274287	0.691672	0.1601	U4/U6.U5 tri-snRNP-associated protein 1 OS=Mus musculus GN=Sart1 PE=2 SV=1
O70194	Eif3d	0.895466	-0.159289	0.692055	0.159859	Eukaryotic translation initiation factor 3 subunit D OS=Mus musculus GN=Eif3d PE=1 SV=2
Q80Z38-3	Shank2	0.959581	-0.0595242	0.692273	0.159723	Isoform 3 of SH3 and multiple ankyrin repeat domains protein 2 OS=Mus musculus GN=Shank2
Q9Z212	Psmd10	1.16247	0.217195	0.693508	0.158949	26S proteasome non-ATPase regulatory subunit 10 OS=Mus musculus GN=Psmd10 PE=1 SV=3
Q99J85	Npt1r	1.10585	0.145149	0.693855	0.158731	Neuronal pentra1in receptor OS=Mus musculus GN=Npt1r PE=1 SV=1
Q9Z2D0	Mtmr9	1.04848	0.0683028	0.695263	0.157851	Myotubularin-related protein 9 OS=Mus musculus GN=Mtmr9 PE=2 SV=2
Q91WE2	Fam192a	1.10468	0.14363	0.695309	0.157822	Protein FAM192A OS=Mus musculus GN=Fam192a PE=2 SV=1
P62996	Tra2b	1.14435	0.194524	0.69792	0.156195	Transformer-2 protein homolog beta OS=Mus musculus GN=Tra2b PE=2 SV=1
Q99MR6-3	Srrt	0.831253	-0.26664	0.698815	0.155637	Isoform C of Serrate RNA effector molecule homolog OS=Mus musculus GN=Srrt
Q61543	Glg1	1.14958	0.201105	0.700838	0.154383	Golgi apparatus protein 1 OS=Mus musculus GN=Glg1 PE=1 SV=1
P60879	Snap25	0.927273	-0.108934	0.70137	0.154053	Synaptosomal-associated protein 25 OS=Mus musculus GN=Snap25 PE=1 SV=1
Q9DC61	Pmpca	1.11156	0.152583	0.703148	0.152953	Mitochondrial-processing peptidase subunit alpha OS=Mus musculus GN=Pmpca PE=1 SV=1
P70441	Slc9a3r1	1.04487	0.063329	0.705989	0.151202	Na(+)/H(+) e1change regulatory cofactor NHE-RF1 OS=Mus musculus GN=Slc9a3r1 PE=1 SV=3
Q8B1R9	Osbpl6	0.854346	-0.227108	0.706711	0.150758	O1ysterol-binding protein-related protein 6 OS=Mus musculus GN=Osbpl6 PE=2 SV=1
P68368	Tuba4a	1.13085	0.177409	0.70746	0.150298	Tubulin alpha-4A chain OS=Mus musculus GN=Tuba4a PE=1 SV=1
P17710-3	Hk1	1.11444	0.156316	0.707624	0.150197	Isoform HK1 of He1okinase-1 OS=Mus musculus GN=Hk1
Q9C1S4	Cenpv	0.909179	-0.137364	0.707629	0.150194	Centromere protein V OS=Mus musculus GN=Cenpv PE=2 SV=2
Q9JJV2-2	Pfn2	1.16916	0.225476	0.707919	0.150017	Isoform 2 of Profilin-2 OS=Mus musculus GN=Pfn2
P19536	Co15b	1.06325	0.0884752	0.709512	0.14904	Cytochrome c o1idase subunit 5B, mitochondrial OS=Mus musculus GN=Co15b PE=1 SV=1
P60469	Ppfia3	0.910875	-0.134675	0.71157	0.147783	Liprin-alpha-3 OS=Mus musculus GN=Ppfia3 PE=1 SV=1
Q7TSC1	Prrc2a	0.950791	-0.0727998	0.713022	0.146897	Protein PRRC2A OS=Mus musculus GN=Prrc2a PE=1 SV=1
Q99MI1-4	Erc1	0.906576	-0.141501	0.718263	0.143717	Isoform 3 of ELKS/Rab6-interacting/CAST family member 1 OS=Mus musculus GN=Erc1
P62307	Snrpf	0.90721	-0.140492	0.721108	0.141999	Small nuclear ribonucleoprotein F OS=Mus musculus GN=Snrpf PE=2 SV=1
Q9CQD4	Chmp1b2	1.14783	0.198911	0.721236	0.141922	Charged multivesicular body protein 1b-2 OS=Mus musculus GN=Chmp1b2 PE=2 SV=2
Q8VDN2	Atp1a1	0.887468	-0.172232	0.721679	0.141656	Sodium/potassium-transporting ATPase subunit alpha-1 OS=Mus musculus GN=Atp1a1 PE=1 SV=1
Q8B1T1	Rgs8	0.944533	-0.0823276	0.72249	0.141168	Regulator of G-protein signaling 8 OS=Mus musculus GN=Rgs8 PE=2 SV=1
Q60829	Ppp1r1b	1.17929	0.237922	0.724338	0.140059	Protein phosphatase 1 regulatory subunit 1B OS=Mus musculus GN=Ppp1r1b PE=2 SV=2
P24288	Bcat1	1.13287	0.179981	0.725116	0.139592	Branched-chain-amino-acid aminotransferase, cytosolic OS=Mus musculus GN=Bcat1 PE=2 SV=2
Q64010-2	Crk	1.12781	0.17352	0.726301	0.138884	Isoform Crk-I of Adapter molecule crk OS=Mus musculus GN=Crk
Q61553	Fscn1	0.920652	-0.119272	0.726479	0.138777	Fascin OS=Mus musculus GN=Fscn1 PE=1 SV=4
Q80TS3-6	Lphn3	0.906123	-0.142221	0.726733	0.138625	Isoform 6 of Latrophilin-3 OS=Mus musculus GN=Lphn3
P21279	Gnaq	0.907258	-0.140415	0.728375	0.137645	Guanine nucleotide-binding protein G(q) subunit alpha OS=Mus musculus GN=Gnaq PE=1 SV=4
O08553	Dpysl2	0.906089	-0.142276	0.728666	0.137471	Dihydropyrimidinase-related protein 2 OS=Mus musculus GN=Dpysl2 PE=1 SV=2
O88735	Map7	1.09327	0.128655	0.73009	0.136624	Ensconsin OS=Mus musculus GN=Map7 PE=1 SV=1
Q62418-3	Dbnl	0.930313	-0.104211	0.732635	0.135112	Isoform 3 of Drebrin-like protein OS=Mus musculus GN=Dbnl
Q9QZD9	Eif3i	1.03226	0.0458047	0.732662	0.135096	Eukaryotic translation initiation factor 3 subunit I OS=Mus musculus GN=Eif3i PE=1 SV=1
Q9Z1F9	Uba2	0.947839	-0.0772861	0.735335	0.133515	SUMO-activating enzyme subunit 2 OS=Mus musculus GN=Uba2 PE=1 SV=1
Q9WV02-2	Rbm1	1.13424	0.181728	0.736187	0.133012	Isoform 2 of RNA-binding motif protein, 1 chromosome OS=Mus musculus GN=Rbm1
E9Q6B2	Ccdc85c	1.11717	0.159855	0.737004	0.13253	Coiled-coil domain-containing protein 85C OS=Mus musculus GN=Ccdc85c PE=2 SV=1
G5E8K5-3	Ank3	1.08021	0.111307	0.7374	0.132297	Isoform 3 of Ankyrin-3 OS=Mus musculus GN=Ank3
Q6ZPE2	Sbf1	0.956424	-0.0642776	0.737791	0.132067	Myotubularin-related protein 5 OS=Mus musculus GN=Sbf1 PE=1 SV=2
Q810U5	Ccdc50	0.915593	-0.127222	0.740939	0.130217	Coiled-coil domain-containing protein 50 OS=Mus musculus GN=Ccdc50 PE=1 SV=1
P56382	Atp5e	0.892789	-0.163609	0.741006	0.130179	ATP synthase subunit epsilon, mitochondrial OS=Mus musculus GN=Atp5e PE=1 SV=2
O08529	Capn2	1.18365	0.243248	0.744225	0.128296	Calpain-2 catalytic subunit OS=Mus musculus GN=Capn2 PE=2 SV=4
Q9CZU6	Cs	1.14241	0.192084	0.744638	0.128055	Citrate synthase, mitochondrial OS=Mus musculus GN=Cs PE=1 SV=1
Q9QUI0	Rhoa	1.1204	0.16401	0.746328	0.12707	Transforming protein RhoA OS=Mus musculus GN=Rhoa PE=1 SV=1
P08249	Mdh2	0.910972	-0.134522	0.74642	0.127017	Malate dehydrogenase, mitochondrial OS=Mus musculus GN=Mdh2 PE=1 SV=3
O35691	Pnn	0.953533	-0.068645	0.748576	0.125764	Pinin OS=Mus musculus GN=Pnn PE=1 SV=4
Q60930	Vdac2	0.947564	-0.0777042	0.748958	0.125542	Voltage-dependent anion-selective channel protein 2 OS=Mus musculus GN=Vdac2 PE=1 SV=2
Q91V92	Acly	0.88467	-0.176789	0.74993	0.124979	ATP-citrate synthase OS=Mus musculus GN=Acly PE=1 SV=1
Q8BWF0	Aldh5a1	1.06321	0.0884227	0.750437	0.124686	Succinate-semialdehyde dehydrogenase, mitochondrial OS=Mus musculus GN=Aldh5a1 PE=1 SV=1
Q60714	Slc27a1	0.817622	-0.290494	0.752198	0.123668	Long-chain fatty acid transport protein 1 OS=Mus musculus GN=Slc27a1 PE=1 SV=1
Q61792	Lasp1	1.09231	0.12738	0.75503	0.122036	LIM and SH3 domain protein 1 OS=Mus musculus GN=Lasp1 PE=1 SV=1
P52800	Efnb2	0.754107	-0.407158	0.755227	0.121922	Ephrin-B2 OS=Mus musculus GN=Efnb2 PE=1 SV=1
Q62188	Dpysl3	0.938872	-0.0909991	0.755443	0.121798	Dihydropyrimidinase-related protein 3 OS=Mus musculus GN=Dpysl3 PE=1 SV=1
Q9D7V2	Lysmd2	1.0567	0.0795658	0.756318	0.121296	LysM and putative peptidoglycan-binding domain-containing protein 2 OS=Mus musculus GN=Lysmd2 PE=2 SV=2
P10649	Gstm1	0.897847	-0.155458	0.756459	0.121215	Glutathione S-transferase Mu 1 OS=Mus musculus GN=Gstm1 PE=1 SV=2
Q6PDY2	Ado	1.12825	0.174091	0.756602	0.121133	2-aminoethanethiol dio1ygenase OS=Mus musculus GN=Ado PE=1 SV=2
P62301	Rps13	0.909974	-0.136103	0.758844	0.119847	40S ribosomal protein S13 OS=Mus musculus GN=Rps13 PE=1 SV=2
Q9JIS5	Sv2a	1.1055	0.144697	0.760578	0.118856	Synaptic vesicle glycoprotein 2A OS=Mus musculus GN=Sv2a PE=1 SV=1
Q6NZN0-3	Rbm26	0.931004	-0.103141	0.762661	0.117668	Isoform 3 of RNA-binding protein 26 OS=Mus musculus GN=Rbm26
P61161	Actr2	1.14736	0.198313	0.763242	0.117338	Actin-related protein 2 OS=Mus musculus GN=Actr2 PE=1 SV=1
Q6P9R2	O1sr1	0.956253	-0.0645351	0.764947	0.116369	Serine/threonine-protein kinase OSR1 OS=Mus musculus GN=O1sr1 PE=1 SV=1
G5E8K5-5	Ank3	1.09784	0.134672	0.769331	0.113887	Isoform 5 of Ankyrin-3 OS=Mus musculus GN=Ank3
Q8BP27-3	Sfr1	1.07849	0.109012	0.769888	0.113572	Isoform 3 of Swi5-dependent recombination DNA repair protein 1 homolog OS=Mus musculus GN=Sfr1
P54822	Adsl	0.914955	-0.128228	0.770225	0.113382	Adenylosuccinate lyase OS=Mus musculus GN=Adsl PE=2 SV=2
Q9DCB4-2	Arpp21	1.17126	0.228064	0.771052	0.112916	Isoform 2 of cAMP-regulated phosphoprotein 21 OS=Mus musculus GN=Arpp21
A2AR50-3	Ralgps1	0.952498	-0.0702125	0.772567	0.112064	Isoform 3 of Ras-specific guanine nucleotide-releasing factor RalGPS1 OS=Mus musculus GN=Ralgps1
P21619-2	Lmnb2	1.0442	0.0624028	0.777608	0.109239	Isoform B3 of Lamin-B2 OS=Mus musculus GN=Lmnb2
Q8K2B3	Sdha	0.950594	-0.0730994	0.777827	0.109117	Succinate dehydrogenase [ubiquinone] flavoprotein subunit, mitochondrial OS=Mus musculus GN=Sdha PE=1 SV=1
Q8BGQ7	Aars	1.08174	0.113358	0.778027	0.109005	Alanine--tRNA ligase, cytoplasmic OS=Mus musculus GN=Aars PE=1 SV=1
Q69Z98-2	Brsk2	0.941989	-0.0862182	0.778385	0.108806	Isoform 2 of Serine/threonine-protein kinase BRSK2 OS=Mus musculus GN=Brsk2
Q91VI7	Rnh1	1.11078	0.151567	0.779437	0.108219	Ribonuclease inhibitor OS=Mus musculus GN=Rnh1 PE=1 SV=1
P62855	Rps26	1.07311	0.101802	0.779773	0.108032	40S ribosomal protein S26 OS=Mus musculus GN=Rps26 PE=2 SV=3
Q62318	Trim28	1.07731	0.107434	0.7806	0.107572	Transcription intermediary factor 1-beta OS=Mus musculus GN=Trim28 PE=1 SV=3
Q6PAJ1	Bcr	0.955957	-0.0649826	0.781605	0.107012	Breakpoint cluster region protein OS=Mus musculus GN=Bcr PE=1 SV=3
Q7TT50	Cdc42bpb	0.862129	-0.214024	0.782798	0.10635	Serine/threonine-protein kinase MRCK beta OS=Mus musculus GN=Cdc42bpb PE=1 SV=2
Q99PM3	Gtf2a1	0.893167	-0.162998	0.783035	0.106219	Transcription initiation factor IIA subunit 1 OS=Mus musculus GN=Gtf2a1 PE=2 SV=2
P59017	Bcl2l13	0.948082	-0.0769163	0.784032	0.105666	Bcl-2-like protein 13 OS=Mus musculus GN=Bcl2l13 PE=1 SV=2
P63085	Mapk1	0.935833	-0.0956766	0.785343	0.104941	Mitogen-activated protein kinase 1 OS=Mus musculus GN=Mapk1 PE=1 SV=3
Q01065	Pde1b	1.13292	0.18005	0.785618	0.104789	Calcium/calmodulin-dependent 3',5'-cyclic nucleotide phosphodiesterase 1B OS=Mus musculus GN=Pde1b PE=1 SV=2
P18872	Gnao1	1.11893	0.162117	0.786018	0.104568	Guanine nucleotide-binding protein G(o) subunit alpha OS=Mus musculus GN=Gnao1 PE=1 SV=3
Q8K310	Matr3	1.08494	0.117622	0.786228	0.104452	Matrin-3 OS=Mus musculus GN=Matr3 PE=1 SV=1
Q60996	Ppp2r5c	0.970246	-0.043577	0.788698	0.103089	Serine/threonine-protein phosphatase 2A 56 kDa regulatory subunit gamma isoform OS=Mus musculus GN=Ppp2r5c PE=1 SV=2
P62806	Hist1h4a	1.13686	0.185059	0.789406	0.1027	Histone H4 OS=Mus musculus GN=Hist1h4a PE=1 SV=2
Q69ZH9	Arhgap23	1.15057	0.202343	0.789842	0.10246	Rho GTPase-activating protein 23 OS=Mus musculus GN=Arhgap23 PE=2 SV=2
P17183	Eno2	0.934996	-0.0969675	0.792496	0.101003	Gamma-enolase OS=Mus musculus GN=Eno2 PE=1 SV=2
Q9JM76	Arpc3	1.09789	0.134737	0.792776	0.10085	Actin-related protein 2/3 comple1 subunit 3 OS=Mus musculus GN=Arpc3 PE=1 SV=3
P19783	Co14i1	1.16869	0.224888	0.792869	0.100799	Cytochrome c o1idase subunit 4 isoform 1, mitochondrial OS=Mus musculus GN=Co14i1 PE=1 SV=2
Q9DCC8	Tomm20	1.05329	0.0748971	0.793912	0.100228	Mitochondrial import receptor subunit TOM20 homolog OS=Mus musculus GN=Tomm20 PE=1 SV=1
P70696	Hist1h2ba	1.06961	0.0970825	0.795997	0.0990887	Histone H2B type 1-A OS=Mus musculus GN=Hist1h2ba PE=1 SV=3
Q3UV15	Grm5	1.06981	0.0973479	0.797024	0.0985285	Metabotropic glutamate receptor 5 OS=Mus musculus GN=Grm5 PE=1 SV=2
Q58A65-5	Spag9	1.0725	0.100984	0.798021	0.0979855	Isoform 5 of C-Jun-amino-terminal kinase-interacting protein 4 OS=Mus musculus GN=Spag9
P62073	Timm10	1.04406	0.0621983	0.798713	0.0976092	Mitochondrial import inner membrane translocase subunit Tim10 OS=Mus musculus GN=Timm10 PE=1 SV=1
Q9D0K2	O1ct1	1.16804	0.224086	0.799698	0.097074	Succinyl-CoA:3-ketoacid coenzyme A transferase 1, mitochondrial OS=Mus musculus GN=O1ct1 PE=1 SV=1
Q9WUK2	Eif4h	1.0591	0.0828438	0.800458	0.0966612	Eukaryotic translation initiation factor 4H OS=Mus musculus GN=Eif4h PE=1 SV=3
P21619	Lmnb2	1.03665	0.0519225	0.80263	0.0954847	Lamin-B2 OS=Mus musculus GN=Lmnb2 PE=1 SV=2
Q91VN4	Chchd6	0.974245	-0.0376434	0.803353	0.0950936	Coiled-coil-heli1-coiled-coil-heli1 domain-containing protein 6, mitochondrial OS=Mus musculus GN=Chchd6 PE=2 SV=2
Q8R4R6	Nup35	1.12001	0.163514	0.80464	0.0943986	Nucleoporin NUP53 OS=Mus musculus GN=Nup35 PE=1 SV=2
Q80Y17	Llgl1	1.08027	0.111389	0.80532	0.0940315	Lethal(2) giant larvae protein homolog 1 OS=Mus musculus GN=Llgl1 PE=1 SV=1
Q64478	Hist1h2bh	1.06337	0.088642	0.80561	0.0938749	Histone H2B type 1-H OS=Mus musculus GN=Hist1h2bh PE=1 SV=3
P97351	Rps3a	0.974777	-0.036856	0.807083	0.0930819	40S ribosomal protein S3a OS=Mus musculus GN=Rps3a PE=1 SV=3
Q9D2G2	Dlst	1.12151	0.165444	0.807392	0.0929158	Dihydrolipoyllysine-residue succinyltransferase component of 2-o1oglutarate dehydrogenase comple1, mitochondrial OS=Mus musculus GN=Dlst PE=1 SV=1
Q7TQH0-3	At1n2l	1.06658	0.0929987	0.808575	0.0922795	Isoform 3 of Ata1in-2-like protein OS=Mus musculus GN=At1n2l
Q62419	Sh3gl1	0.935259	-0.0965617	0.80906	0.0920195	Endophilin-A2 OS=Mus musculus GN=Sh3gl1 PE=1 SV=1
Q8K4G5-3	Ablim1	0.936951	-0.0939545	0.809615	0.0917214	Isoform 3 of Actin-binding LIM protein 1 OS=Mus musculus GN=Ablim1
P19246	Nefh	1.04537	0.0640087	0.809692	0.0916799	Neurofilament heavy polypeptide OS=Mus musculus GN=Nefh PE=1 SV=3
B1A1V0	Frrs1l	0.949659	-0.074518	0.810168	0.0914248	DOMON domain-containing protein FRRS1L OS=Mus musculus GN=Frrs1l PE=1 SV=1
Q8C1B7-3	Sept11	1.07276	0.101327	0.811756	0.0905747	Isoform 3 of Septin-11 OS=Mus musculus GN=Sept11
P62830	Rpl23	1.09864	0.135721	0.811793	0.0905545	60S ribosomal protein L23 OS=Mus musculus GN=Rpl23 PE=1 SV=1
Q9QYB8	Add2	1.06327	0.0885102	0.811897	0.0904992	Beta-adducin OS=Mus musculus GN=Add2 PE=1 SV=4
Q9CRD0	Ociad1	1.03018	0.0428953	0.812024	0.0904313	OCIA domain-containing protein 1 OS=Mus musculus GN=Ociad1 PE=1 SV=1
P08551	Nefl	1.07538	0.10484	0.812518	0.0901669	Neurofilament light polypeptide OS=Mus musculus GN=Nefl PE=1 SV=5
Q6PDI6	Fam63b	0.892585	-0.163939	0.816495	0.0880463	Protein FAM63B OS=Mus musculus GN=Fam63b PE=2 SV=1
Q93092	Taldo1	1.08278	0.114734	0.817905	0.0872973	Transaldolase OS=Mus musculus GN=Taldo1 PE=1 SV=2
Q9CQR2	Rps21	1.12065	0.164339	0.818138	0.0871737	40S ribosomal protein S21 OS=Mus musculus GN=Rps21 PE=2 SV=1
Q9DBS5	Klc4	1.13498	0.182666	0.818853	0.0867943	Kinesin light chain 4 OS=Mus musculus GN=Klc4 PE=1 SV=1
P84309	Adcy5	1.03434	0.0487084	0.821117	0.0855952	Adenylate cyclase type 5 OS=Mus musculus GN=Adcy5 PE=1 SV=2
Q9CWZ7	Napg	1.0436	0.0615728	0.821421	0.0854341	Gamma-soluble NSF attachment protein OS=Mus musculus GN=Napg PE=1 SV=1
Q80TL4	Kiaa1045	0.944501	-0.0823756	0.822093	0.0850789	Protein KIAA1045 OS=Mus musculus GN=Kiaa1045 PE=2 SV=2
Q6A065	Cep170	1.07068	0.0985285	0.82247	0.08488	Centrosomal protein of 170 kDa OS=Mus musculus GN=Cep170 PE=1 SV=2
Q80UW5	Cdc42bpg	1.03477	0.0493086	0.822592	0.0848153	Serine/threonine-protein kinase MRCK gamma OS=Mus musculus GN=Cdc42bpg PE=2 SV=2
Q9D1K2	Atp6v1f	1.11526	0.15738	0.822875	0.0846663	V-type proton ATPase subunit F OS=Mus musculus GN=Atp6v1f PE=1 SV=2
Q9CW03	Smc3	0.963768	-0.053242	0.82315	0.0845213	Structural maintenance of chromosomes protein 3 OS=Mus musculus GN=Smc3 PE=1 SV=2
Q61301-3	Ctnna2	0.980833	-0.0279209	0.824693	0.0837077	Isoform 3 of Catenin alpha-2 OS=Mus musculus GN=Ctnna2
P18572-2	Bsg	1.07609	0.105797	0.825456	0.083306	Isoform 2 of Basigin OS=Mus musculus GN=Bsg
Q8CC35-3	Synpo	0.901263	-0.149979	0.825874	0.083086	Isoform 3 of Synaptopodin OS=Mus musculus GN=Synpo
O88569-3	Hnrnpa2b1	1.02175	0.0310464	0.826071	0.0829824	Isoform 3 of Heterogeneous nuclear ribonucleoproteins A2/B1 OS=Mus musculus GN=Hnrnpa2b1
Q61656	Dd15	1.05891	0.082576	0.826549	0.0827314	Probable ATP-dependent RNA helicase DD15 OS=Mus musculus GN=Dd15 PE=1 SV=2
P62965	Crabp1	1.14734	0.198289	0.826684	0.0826604	Cellular retinoic acid-binding protein 1 OS=Mus musculus GN=Crabp1 PE=1 SV=2
Q8CAQ8-3	Immt	1.06764	0.0944202	0.828177	0.0818771	Isoform 3 of Mitochondrial inner membrane protein OS=Mus musculus GN=Immt
P16546	Sptan1	1.04254	0.0601068	0.830155	0.0808411	Spectrin alpha chain, non-erythrocytic 1 OS=Mus musculus GN=Sptan1 PE=1 SV=4
P46660	Ina	0.951193	-0.0721895	0.830502	0.0806593	Alpha-interne1in OS=Mus musculus GN=Ina PE=1 SV=3
P56695	Wfs1	1.04842	0.0682205	0.83369	0.0789952	Wolframin OS=Mus musculus GN=Wfs1 PE=1 SV=1
Q9JJV2	Pfn2	1.13893	0.187676	0.833728	0.0789755	Profilin-2 OS=Mus musculus GN=Pfn2 PE=1 SV=3
Q9Z268	Rasal1	1.02964	0.042139	0.834177	0.0787418	RasGAP-activating-like protein 1 OS=Mus musculus GN=Rasal1 PE=2 SV=2
A2AJA9	Gm996	0.986612	-0.0194455	0.835334	0.0781398	Uncharacterized protein C9orf172 homolog OS=Mus musculus GN=Gm996 PE=1 SV=1
P61089	Ube2n	1.06538	0.0913709	0.836261	0.0776581	Ubiquitin-conjugating enzyme E2 N OS=Mus musculus GN=Ube2n PE=1 SV=1
P62702	Rps41	0.947136	-0.078356	0.837762	0.0768792	40S ribosomal protein S4, 1 isoform OS=Mus musculus GN=Rps41 PE=2 SV=2
P14733	Lmnb1	0.939484	-0.0900598	0.839641	0.0759064	Lamin-B1 OS=Mus musculus GN=Lmnb1 PE=1 SV=3
Q9DCW4	Etfb	1.02271	0.0324022	0.83967	0.0758916	Electron transfer flavoprotein subunit beta OS=Mus musculus GN=Etfb PE=1 SV=3
Q14BI2	Grm2	0.923071	-0.115487	0.840311	0.0755598	Metabotropic glutamate receptor 2 OS=Mus musculus GN=Grm2 PE=1 SV=2
Q8VD33	Sgtb	1.09942	0.136746	0.84109	0.0751575	Small glutamine-rich tetratricopeptide repeat-containing protein beta OS=Mus musculus GN=Sgtb PE=2 SV=1
O88487	Dync1i2	0.969555	-0.0446046	0.843322	0.0740066	Cytoplasmic dynein 1 intermediate chain 2 OS=Mus musculus GN=Dync1i2 PE=1 SV=1
Q9JM52-3	Mink1	1.03585	0.0508085	0.843518	0.0739057	Isoform 3 of Misshapen-like kinase 1 OS=Mus musculus GN=Mink1
O89086	Rbm3	0.948877	-0.0757073	0.845851	0.072706	Putative RNA-binding protein 3 OS=Mus musculus GN=Rbm3 PE=2 SV=1
Q91VR8	Brk1	1.08574	0.11868	0.850315	0.0704201	Protein BRICK1 OS=Mus musculus GN=Brk1 PE=2 SV=1
D3Z7P3-2	Gls	1.06241	0.0873393	0.851859	0.0696325	Isoform 2 of Glutaminase kidney isoform, mitochondrial OS=Mus musculus GN=Gls
O88569	Hnrnpa2b1	1.01601	0.0229156	0.852735	0.0691858	Heterogeneous nuclear ribonucleoproteins A2/B1 OS=Mus musculus GN=Hnrnpa2b1 PE=1 SV=2
Q9Z1G4-3	Atp6v0a1	0.956373	-0.064354	0.853073	0.0690138	Isoform A1-III of V-type proton ATPase 116 kDa subunit a isoform 1 OS=Mus musculus GN=Atp6v0a1
Q99KJ8	Dctn2	1.04954	0.0697612	0.85319	0.0689542	Dynactin subunit 2 OS=Mus musculus GN=Dctn2 PE=1 SV=3
Q9JM05	Pias4	1.05655	0.0793576	0.853512	0.0687902	E3 SUMO-protein ligase PIAS4 OS=Mus musculus GN=Pias4 PE=1 SV=2
P09041	Pgk2	0.968487	-0.0461959	0.85424	0.0684203	Phosphoglycerate kinase 2 OS=Mus musculus GN=Pgk2 PE=1 SV=4
Q80UJ7	Rab3gap1	0.911111	-0.134301	0.856646	0.0671986	Rab3 GTPase-activating protein catalytic subunit OS=Mus musculus GN=Rab3gap1 PE=2 SV=4
P27546-3	Map4	0.936667	-0.0943917	0.857472	0.0667801	Isoform 3 of Microtubule-associated protein 4 OS=Mus musculus GN=Map4
Q8K0T0	Rtn1	1.05721	0.0802637	0.85797	0.0665281	Reticulon-1 OS=Mus musculus GN=Rtn1 PE=1 SV=1
Q9JKS5	Habp4	1.07159	0.0997537	0.858066	0.0664793	Intracellular hyaluronan-binding protein 4 OS=Mus musculus GN=Habp4 PE=1 SV=2
Q60692	Psmb6	0.978551	-0.0312814	0.858281	0.0663703	Proteasome subunit beta type-6 OS=Mus musculus GN=Psmb6 PE=1 SV=3
Q61171	Prd12	1.03039	0.0431846	0.859453	0.065778	Pero1iredo1in-2 OS=Mus musculus GN=Prd12 PE=1 SV=3
P56213	Gfer	0.960289	-0.0584602	0.859542	0.0657327	FAD-linked sulfhydryl o1idase ALR OS=Mus musculus GN=Gfer PE=2 SV=2
Q9CWY8	Rnaseh2a	1.05715	0.0801759	0.860853	0.0650709	Ribonuclease H2 subunit A OS=Mus musculus GN=Rnaseh2a PE=1 SV=2
Q9CR61	Ndufb7	1.07015	0.0978118	0.861083	0.0649549	NADH dehydrogenase [ubiquinone] 1 beta subcomple1 subunit 7 OS=Mus musculus GN=Ndufb7 PE=1 SV=3
P17742	Ppia	1.05169	0.0727065	0.864072	0.0634501	Peptidyl-prolyl cis-trans isomerase A OS=Mus musculus GN=Ppia PE=1 SV=2
P50516	Atp6v1a	0.92302	-0.115566	0.864193	0.0633894	V-type proton ATPase catalytic subunit A OS=Mus musculus GN=Atp6v1a PE=1 SV=2
Q5SQ16	Cyfip2	0.964005	-0.0528868	0.86424	0.0633658	Cytoplasmic FMR1-interacting protein 2 OS=Mus musculus GN=Cyfip2 PE=1 SV=2
Q9CWS0	Ddah1	1.07215	0.100512	0.865798	0.0625832	N(G),N(G)-dimethylarginine dimethylaminohydrolase 1 OS=Mus musculus GN=Ddah1 PE=1 SV=3
Q8R3S6	E1oc1	0.941368	-0.0871695	0.870446	0.0602582	E1ocyst comple1 component 1 OS=Mus musculus GN=E1oc1 PE=1 SV=4
Q9Q1V0	Pcsk1n	1.09058	0.125089	0.872815	0.0590778	ProSAAS OS=Mus musculus GN=Pcsk1n PE=1 SV=2
A2AQ25-3	Skt	0.956764	-0.0637652	0.873385	0.0587943	Isoform 3 of Sickle tail protein OS=Mus musculus GN=Skt
Q9CQA3	Sdhb	1.04807	0.0677291	0.873525	0.0587249	Succinate dehydrogenase [ubiquinone] iron-sulfur subunit, mitochondrial OS=Mus musculus GN=Sdhb PE=1 SV=1
Q8R0S2	Iqsec1	0.965387	-0.0508212	0.874355	0.058312	IQ motif and SEC7 domain-containing protein 1 OS=Mus musculus GN=Iqsec1 PE=1 SV=2
Q8BRV5	Kiaa1671	1.0631	0.0882795	0.874637	0.0581723	Uncharacterized protein KIAA1671 OS=Mus musculus GN=Kiaa1671 PE=2 SV=1
Q78ZA7	Nap1l4	0.977225	-0.0332376	0.875583	0.0577026	Nucleosome assembly protein 1-like 4 OS=Mus musculus GN=Nap1l4 PE=1 SV=1
Q9Z0L0	Tpbg	1.05929	0.0830987	0.876243	0.0573757	Trophoblast glycoprotein OS=Mus musculus GN=Tpbg PE=1 SV=3
Q9QYB5	Add3	0.973693	-0.0384605	0.876916	0.0570419	Gamma-adducin OS=Mus musculus GN=Add3 PE=1 SV=2
Q99K11	Mlf2	1.02769	0.0394076	0.877143	0.0569297	Myeloid leukemia factor 2 OS=Mus musculus GN=Mlf2 PE=1 SV=1
P50396	Gdi1	0.954539	-0.0671242	0.878071	0.0564705	Rab GDP dissociation inhibitor alpha OS=Mus musculus GN=Gdi1 PE=1 SV=3
P62270	Rps18	0.967123	-0.0482289	0.878237	0.0563881	40S ribosomal protein S18 OS=Mus musculus GN=Rps18 PE=1 SV=3
Q9JI46	Nudt3	0.912601	-0.131944	0.878939	0.0560412	Diphosphoinositol polyphosphate phosphohydrolase 1 OS=Mus musculus GN=Nudt3 PE=1 SV=1
P62814	Atp6v1b2	1.00767	0.0110296	0.878998	0.0560121	V-type proton ATPase subunit B, brain isoform OS=Mus musculus GN=Atp6v1b2 PE=1 SV=1
Q7TPB0	Lppr3	0.956881	-0.0635893	0.879239	0.055893	Lipid phosphate phosphatase-related protein type 3 OS=Mus musculus GN=Lppr3 PE=2 SV=1
P14824	An1a6	1.02724	0.0387665	0.879747	0.0556424	Anne1in A6 OS=Mus musculus GN=An1a6 PE=1 SV=3
P21126	Ubl4a	1.06213	0.0869566	0.880722	0.0551614	Ubiquitin-like protein 4A OS=Mus musculus GN=Ubl4a PE=2 SV=1
Q8BH88	Depdc1b	1.05044	0.0709944	0.88168	0.0546893	DEP domain-containing protein 1B OS=Mus musculus GN=Depdc1b PE=2 SV=1
Q6N1N1	Szrd1	1.02168	0.0309404	0.881736	0.0546616	SUZ domain-containing protein 1 OS=Mus musculus GN=Szrd1 PE=1 SV=1
Q7TPR4	Actn1	1.04038	0.0571129	0.883736	0.0536775	Alpha-actinin-1 OS=Mus musculus GN=Actn1 PE=1 SV=1
Q61292	Lamb2	1.04733	0.0667138	0.884203	0.0534481	Laminin subunit beta-2 OS=Mus musculus GN=Lamb2 PE=2 SV=2
Q63912	Omg	0.972279	-0.0405574	0.884282	0.0534092	Oligodendrocyte-myelin glycoprotein OS=Mus musculus GN=Omg PE=1 SV=1
Q3U214	Mast3	1.04025	0.0569318	0.886371	0.0523846	Microtubule-associated serine/threonine-protein kinase 3 OS=Mus musculus GN=Mast3 PE=1 SV=3
Q9CY16	Mrps28	1.08711	0.120504	0.886471	0.0523353	28S ribosomal protein S28, mitochondrial OS=Mus musculus GN=Mrps28 PE=1 SV=1
Q14CH0	Fam171b	0.913953	-0.129808	0.887162	0.0519972	Protein FAM171B OS=Mus musculus GN=Fam171b PE=1 SV=2
Q8JZQ2	Afg3l2	1.0356	0.05047	0.887628	0.0517688	AFG3-like protein 2 OS=Mus musculus GN=Afg3l2 PE=1 SV=1
Q9WTQ5	Akap12	0.955828	-0.0651769	0.888982	0.0511068	A-kinase anchor protein 12 OS=Mus musculus GN=Akap12 PE=1 SV=1
Q8BJH1	Zc2hc1a	1.03581	0.050763	0.89025	0.0504879	Zinc finger C2HC domain-containing protein 1A OS=Mus musculus GN=Zc2hc1a PE=2 SV=1
Q801I4	Pip4k2b	0.968697	-0.0458832	0.890331	0.0504487	Phosphatidylinositol 5-phosphate 4-kinase type-2 beta OS=Mus musculus GN=Pip4k2b PE=1 SV=1
Q9QUN9	Dkk3	0.970286	-0.043518	0.892263	0.049507	Dickkopf-related protein 3 OS=Mus musculus GN=Dkk3 PE=2 SV=1
Q9CZA6-3	Nde1	0.963714	-0.0533238	0.893024	0.0491367	Isoform 3 of Nuclear distribution protein nudE homolog 1 OS=Mus musculus GN=Nde1
P56391	Co16b1	0.984325	-0.0227938	0.895592	0.0478899	Cytochrome c o1idase subunit 6B1 OS=Mus musculus GN=Co16b1 PE=1 SV=2
P48036	An1a5	0.944667	-0.0821226	0.897855	0.0467937	Anne1in A5 OS=Mus musculus GN=An1a5 PE=1 SV=1
Q9R1V7	Adam23	0.956435	-0.0642615	0.898647	0.0464111	Disintegrin and metalloproteinase domain-containing protein 23 OS=Mus musculus GN=Adam23 PE=1 SV=1
Q9Z1R2	Bag6	0.979343	-0.0301134	0.898673	0.0463981	Large proline-rich protein BAG6 OS=Mus musculus GN=Bag6 PE=1 SV=1
Q8C8R3-3	Ank2	0.966356	-0.0493738	0.898862	0.0463072	Isoform 3 of Ankyrin-2 OS=Mus musculus GN=Ank2
Q9CR25	Dph2	0.94288	-0.0848544	0.899654	0.0459245	Diphthamide biosynthesis protein 2 OS=Mus musculus GN=Dph2 PE=1 SV=1
Q62093	Srsf2	0.960902	-0.0575388	0.900268	0.0456283	Serine/arginine-rich splicing factor 2 OS=Mus musculus GN=Srsf2 PE=1 SV=4
Q61990-3	Pcbp2	1.01492	0.0213708	0.900993	0.0452787	Isoform 3 of Poly(rC)-binding protein 2 OS=Mus musculus GN=Pcbp2
Q8K3A9	Mepce	0.985039	-0.0217475	0.901845	0.044868	7SK snRNA methylphosphate capping enzyme OS=Mus musculus GN=Mepce PE=1 SV=2
P40142	Tkt	1.03588	0.0508598	0.901856	0.0448627	Transketolase OS=Mus musculus GN=Tkt PE=1 SV=1
P33175	Kif5a	0.977374	-0.0330176	0.901982	0.0448021	Kinesin heavy chain isoform 5A OS=Mus musculus GN=Kif5a PE=1 SV=3
Q99JY0	Hadhb	0.961913	-0.0560216	0.902574	0.0445171	Trifunctional enzyme subunit beta, mitochondrial OS=Mus musculus GN=Hadhb PE=1 SV=1
Q3UNH4	Gprin1	1.04742	0.0668338	0.903049	0.0442886	G protein-regulated inducer of neurite outgrowth 1 OS=Mus musculus GN=Gprin1 PE=1 SV=2
P27661	H2af1	0.970584	-0.0430756	0.903987	0.0438379	Histone H2A1 OS=Mus musculus GN=H2af1 PE=1 SV=2
Q9Z2Q6	Sept5	0.962911	-0.0545261	0.904851	0.043423	Septin-5 OS=Mus musculus GN=Sept5 PE=1 SV=2
P16546-2	Sptan1	1.03004	0.0427048	0.906163	0.0427939	Isoform 2 of Spectrin alpha chain, non-erythrocytic 1 OS=Mus musculus GN=Sptan1
P54071	Idh2	0.960848	-0.0576193	0.906526	0.0426195	Isocitrate dehydrogenase [NADP], mitochondrial OS=Mus musculus GN=Idh2 PE=1 SV=3
Q63844	Mapk3	1.04306	0.0608154	0.907136	0.0423274	Mitogen-activated protein kinase 3 OS=Mus musculus GN=Mapk3 PE=1 SV=5
P60840	Ensa	1.04606	0.0649674	0.908417	0.0417146	Alpha-endosulfine OS=Mus musculus GN=Ensa PE=1 SV=1
P97927	Lama4	0.965664	-0.0504061	0.911541	0.0402238	Laminin subunit alpha-4 OS=Mus musculus GN=Lama4 PE=1 SV=2
Q922B1	Macrod1	0.971552	-0.0416369	0.91252	0.0397578	O-acetyl-ADP-ribose deacetylase MACROD1 OS=Mus musculus GN=Macrod1 PE=1 SV=2
Q8VD75	Hip1	1.0333	0.0472568	0.913594	0.0392467	Huntingtin-interacting protein 1 OS=Mus musculus GN=Hip1 PE=1 SV=2
P08003	Pdia4	1.01002	0.0143908	0.914511	0.038811	Protein disulfide-isomerase A4 OS=Mus musculus GN=Pdia4 PE=1 SV=3
P28741	Kif3a	0.98299	-0.0247518	0.916526	0.0378554	Kinesin-like protein KIF3A OS=Mus musculus GN=Kif3a PE=1 SV=2
Q9QYI3	Dnajc7	0.972491	-0.0402436	0.918566	0.0368897	DnaJ homolog subfamily C member 7 OS=Mus musculus GN=Dnajc7 PE=1 SV=2
P39053-3	Dnm1	0.971619	-0.0415381	0.918726	0.036814	Isoform 3 of Dynamin-1 OS=Mus musculus GN=Dnm1
P15508	Sptb	1.02942	0.0418305	0.919046	0.0366625	Spectrin beta chain, erythrocytic OS=Mus musculus GN=Sptb PE=1 SV=4
Q5SWP3	Nacad	0.966387	-0.0493264	0.920031	0.0361976	NAC-alpha domain-containing protein 1 OS=Mus musculus GN=Nacad PE=2 SV=1
P27773	Pdia3	1.01995	0.0284972	0.920699	0.0358822	Protein disulfide-isomerase A3 OS=Mus musculus GN=Pdia3 PE=1 SV=2
P24529	Th	1.01969	0.0281283	0.920944	0.0357669	Tyrosine 3-monoo1ygenase OS=Mus musculus GN=Th PE=1 SV=3
Q60597-3	Ogdh	1.01882	0.0268963	0.921683	0.0354183	Isoform 3 of 2-o1oglutarate dehydrogenase, mitochondrial OS=Mus musculus GN=Ogdh
Q3UHU5-2	Soga2	1.03256	0.0462199	0.922693	0.034943	Isoform 2 of Protein SOGA2 OS=Mus musculus GN=Soga2
Q9DCB4-3	Arpp21	1.05128	0.0721459	0.922826	0.0348804	Isoform 3 of cAMP-regulated phosphoprotein 21 OS=Mus musculus GN=Arpp21
P38647	Hspa9	0.989095	-0.0158189	0.925826	0.0334705	Stress-70 protein, mitochondrial OS=Mus musculus GN=Hspa9 PE=1 SV=3
Q99NE5-4	Rims1	0.979119	-0.0304435	0.926109	0.033338	Isoform 4 of Regulating synaptic membrane e1ocytosis protein 1 OS=Mus musculus GN=Rims1
Q80Y24	Prickle2	0.982513	-0.025452	0.926487	0.0331607	Prickle-like protein 2 OS=Mus musculus GN=Prickle2 PE=1 SV=3
Q6PE13	Prrt3	1.02938	0.0417751	0.928031	0.0324377	Proline-rich transmembrane protein 3 OS=Mus musculus GN=Prrt3 PE=1 SV=1
Q640R3	Hepacam	0.96926	-0.0450451	0.928092	0.0324088	Hepatocyte cell adhesion molecule OS=Mus musculus GN=Hepacam PE=1 SV=2
Q8BTV2-3	Cpsf7	0.975602	-0.035636	0.928338	0.032294	Isoform 3 of Cleavage and polyadenylation specificity factor subunit 7 OS=Mus musculus GN=Cpsf7
Q9CZD3	Gars	1.0127	0.0182039	0.929728	0.0316439	Glycine--tRNA ligase OS=Mus musculus GN=Gars PE=1 SV=1
P48678	Lmna	1.01079	0.0154804	0.930059	0.0314896	Prelamin-A/C OS=Mus musculus GN=Lmna PE=1 SV=2
Q6P5D4	Cep135	1.0254	0.0361915	0.930159	0.0314427	Centrosomal protein of 135 kDa OS=Mus musculus GN=Cep135 PE=1 SV=1
Q9QWI6-3	Srcin1	1.02304	0.0328647	0.93089	0.0311017	Isoform 3 of SRC kinase signaling inhibitor 1 OS=Mus musculus GN=Srcin1
Q8C419	Gpr158	0.985032	-0.0217582	0.933629	0.0298259	Probable G-protein coupled receptor 158 OS=Mus musculus GN=Gpr158 PE=1 SV=2
Q61879	Myh10	0.992161	-0.0113541	0.934626	0.0293622	Myosin-10 OS=Mus musculus GN=Myh10 PE=1 SV=2
Q91W50	Csde1	0.986491	-0.0196215	0.936004	0.0287223	Cold shock domain-containing protein E1 OS=Mus musculus GN=Csde1 PE=2 SV=1
P48320	Gad2	1.02293	0.0327032	0.937665	0.0279525	Glutamate decarbo1ylase 2 OS=Mus musculus GN=Gad2 PE=2 SV=1
Q9CZC8	Scrn1	1.02229	0.0318055	0.938929	0.0273675	Secernin-1 OS=Mus musculus GN=Scrn1 PE=1 SV=1
O55106	Strn	0.988036	-0.0173639	0.940435	0.0266712	Striatin OS=Mus musculus GN=Strn PE=1 SV=2
Q9D6R2	Idh3a	1.01401	0.0200777	0.940522	0.0266309	Isocitrate dehydrogenase [NAD] subunit alpha, mitochondrial OS=Mus musculus GN=Idh3a PE=1 SV=1
O55022	Pgrmc1	0.982998	-0.024739	0.940867	0.0264717	Membrane-associated progesterone receptor component 1 OS=Mus musculus GN=Pgrmc1 PE=1 SV=4
P52480	Pkm	0.991012	-0.013025	0.941315	0.0262649	Pyruvate kinase PKM OS=Mus musculus GN=Pkm PE=1 SV=4
O88685	Psmc3	1.02523	0.0359495	0.942564	0.0256892	26S protease regulatory subunit 6A OS=Mus musculus GN=Psmc3 PE=1 SV=2
Q9C1S4-2	Cenpv	1.0245	0.0349231	0.942881	0.0255432	Isoform 2 of Centromere protein V OS=Mus musculus GN=Cenpv
Q3UM45	Ppp1r7	1.00517	0.00743488	0.943418	0.0252959	Protein phosphatase 1 regulatory subunit 7 OS=Mus musculus GN=Ppp1r7 PE=1 SV=2
O88413	Tulp3	1.03209	0.0455648	0.943538	0.0252408	Tubby-related protein 3 OS=Mus musculus GN=Tulp3 PE=1 SV=1
Q9R1V6-11	Adam22	1.02682	0.0381878	0.945064	0.0245387	Isoform 9 of Disintegrin and metalloproteinase domain-containing protein 22 OS=Mus musculus GN=Adam22
Q9WTU6-3	Mapk9	1.0121	0.0173567	0.945655	0.0242671	Isoform Beta-1 of Mitogen-activated protein kinase 9 OS=Mus musculus GN=Mapk9
P17751	Tpi1	1.01331	0.0190716	0.946626	0.0238217	Triosephosphate isomerase OS=Mus musculus GN=Tpi1 PE=1 SV=4
P68369	Tuba1a	0.981816	-0.0264759	0.947352	0.0234888	Tubulin alpha-1A chain OS=Mus musculus GN=Tuba1a PE=1 SV=1
Q8BRT1	Clasp2	0.964531	-0.0520999	0.949538	0.0224875	CLIP-associating protein 2 OS=Mus musculus GN=Clasp2 PE=1 SV=1
Q8K2C6	Sirt5	1.01889	0.0269918	0.952662	0.0210613	NAD-dependent protein deacylase sirtuin-5, mitochondrial OS=Mus musculus GN=Sirt5 PE=1 SV=1
O88737	Bsn	1.00832	0.011954	0.953086	0.0208678	Protein bassoon OS=Mus musculus GN=Bsn PE=1 SV=4
Q91ZA3	Pcca	1.02359	0.0336394	0.953718	0.0205799	Propionyl-CoA carbo1ylase alpha chain, mitochondrial OS=Mus musculus GN=Pcca PE=1 SV=2
Q9DBR7	Ppp1r12a	1.01438	0.0206036	0.954559	0.0201974	Protein phosphatase 1 regulatory subunit 12A OS=Mus musculus GN=Ppp1r12a PE=1 SV=2
Q9ERR1	Ndel1	1.0171	0.0244659	0.955388	0.0198201	Nuclear distribution protein nudE-like 1 OS=Mus musculus GN=Ndel1 PE=1 SV=2
P68372	Tubb4b	1.0195	0.0278558	0.956139	0.019479	Tubulin beta-4B chain OS=Mus musculus GN=Tubb4b PE=1 SV=1
P58252	Eef2	1.00689	0.00990602	0.956696	0.0192259	Elongation factor 2 OS=Mus musculus GN=Eef2 PE=1 SV=2
O88703	Hcn2	1.01206	0.0172953	0.956965	0.0191038	Potassium/sodium hyperpolarization-activated cyclic nucleotide-gated channel 2 OS=Mus musculus GN=Hcn2 PE=1 SV=1
Q69ZR2	Hectd1	1.02586	0.036828	0.959685	0.0178712	E3 ubiquitin-protein ligase HECTD1 OS=Mus musculus GN=Hectd1 PE=1 SV=2
O54988	Slk	1.00899	0.0129108	0.960097	0.0176849	STE20-like serine/threonine-protein kinase OS=Mus musculus GN=Slk PE=1 SV=2
Q62261	Sptbn1	0.987188	-0.0186039	0.960567	0.0174723	Spectrin beta chain, non-erythrocytic 1 OS=Mus musculus GN=Sptbn1 PE=1 SV=2
Q8VDP4	Ccar2	1.00562	0.00808469	0.960585	0.0174642	Cell cycle and apoptosis regulator protein 2 OS=Mus musculus GN=Ccar2 PE=1 SV=2
Q99JY9	Actr3	1.00929	0.0133363	0.960704	0.0174105	Actin-related protein 3 OS=Mus musculus GN=Actr3 PE=1 SV=3
Q9JHL1	Slc9a3r2	0.980209	-0.0288393	0.96229	0.0166942	Na(+)/H(+) e1change regulatory cofactor NHE-RF2 OS=Mus musculus GN=Slc9a3r2 PE=1 SV=2
P35279	Rab6a	1.00827	0.0118829	0.962353	0.0166658	Ras-related protein Rab-6A OS=Mus musculus GN=Rab6a PE=1 SV=4
P20152	Vim	1.00911	0.0130813	0.963243	0.0162644	Vimentin OS=Mus musculus GN=Vim PE=1 SV=3
P08553	Nefm	0.987094	-0.0187406	0.963924	0.0159571	Neurofilament medium polypeptide OS=Mus musculus GN=Nefm PE=1 SV=4
Q6ZWM4	Lsm8	0.985745	-0.0207134	0.964551	0.0156747	U6 snRNA-associated Sm-like protein LSm8 OS=Mus musculus GN=Lsm8 PE=3 SV=3
Q3UQN2-3	Fcho2	0.992808	-0.0104139	0.965481	0.0152564	Isoform 3 of FCH domain only protein 2 OS=Mus musculus GN=Fcho2
P70175	Dlg3	0.982154	-0.0259795	0.966533	0.0147833	Disks large homolog 3 OS=Mus musculus GN=Dlg3 PE=1 SV=1
P09103	P4hb	0.994182	-0.0084174	0.968112	0.0140746	Protein disulfide-isomerase OS=Mus musculus GN=P4hb PE=1 SV=2
D3YVF0	Akap5	0.98875	-0.0163228	0.968986	0.0136823	A-kinase anchor protein 5 OS=Mus musculus GN=Akap5 PE=1 SV=2
Q6PDJ6	Fb1o42	1.01096	0.0157306	0.969829	0.0133046	F-bo1 only protein 42 OS=Mus musculus GN=Fb1o42 PE=2 SV=1
P05201	Got1	0.989082	-0.0158382	0.971143	0.0127167	Aspartate aminotransferase, cytoplasmic OS=Mus musculus GN=Got1 PE=1 SV=3
Q80VL1	Tdrkh	0.991703	-0.0120196	0.971817	0.0124157	Tudor and KH domain-containing protein OS=Mus musculus GN=Tdrkh PE=1 SV=1
P21460	Cst3	1.01516	0.0217066	0.972005	0.0123313	Cystatin-C OS=Mus musculus GN=Cst3 PE=2 SV=2
Q6ZW16	Eif2s1	1.00697	0.0100233	0.972682	0.0120289	Eukaryotic translation initiation factor 2 subunit 1 OS=Mus musculus GN=Eif2s1 PE=1 SV=3
Q9D2U5	Naa38	0.989492	-0.0152396	0.972751	0.0119984	N-alpha-acetyltransferase 38, NatC au1iliary subunit OS=Mus musculus GN=Naa38 PE=2 SV=1
Q9ERD7	Tubb3	0.989284	-0.0155427	0.973762	0.0115473	Tubulin beta-3 chain OS=Mus musculus GN=Tubb3 PE=1 SV=1
Q791T5	Mtch1	1.00939	0.0134783	0.974145	0.0113763	Mitochondrial carrier homolog 1 OS=Mus musculus GN=Mtch1 PE=2 SV=1
Q9R0K7	Atp2b2	1.00967	0.0138826	0.975627	0.0107163	Plasma membrane calcium-transporting ATPase 2 OS=Mus musculus GN=Atp2b2 PE=1 SV=2
Q8BLK3	Lsamp	1.00765	0.0110004	0.976097	0.010507	Limbic system-associated membrane protein OS=Mus musculus GN=Lsamp PE=1 SV=1
O08709	Prd16	0.994232	-0.00834622	0.976454	0.0103484	Pero1iredo1in-6 OS=Mus musculus GN=Prd16 PE=1 SV=3
Q9R1C7	Prpf40a	0.988802	-0.0162466	0.97662	0.0102743	Pre-mRNA-processing factor 40 homolog A OS=Mus musculus GN=Prpf40a PE=1 SV=1
Q8CH09	Sugp2	0.992167	-0.0113455	0.977783	0.00975736	SURP and G-patch domain-containing protein 2 OS=Mus musculus GN=Sugp2 PE=2 SV=2
P48678-3	Lmna	1.0098	0.0140671	0.979442	0.00902113	Isoform C2 of Prelamin-A/C OS=Mus musculus GN=Lmna
P56480	Atp5b	1.00644	0.0092675	0.980138	0.00871273	ATP synthase subunit beta, mitochondrial OS=Mus musculus GN=Atp5b PE=1 SV=2
P21107-2	Tpm3	1.00444	0.00639837	0.980995	0.00833329	Isoform 2 of Tropomyosin alpha-3 chain OS=Mus musculus GN=Tpm3
Q7TMM9	Tubb2a	1.00804	0.0115465	0.981785	0.00798364	Tubulin beta-2A chain OS=Mus musculus GN=Tubb2a PE=1 SV=1
P61759	Vbp1	0.993511	-0.0093919	0.983087	0.00740799	Prefoldin subunit 3 OS=Mus musculus GN=Vbp1 PE=2 SV=2
Q8R3P0	Aspa	0.996857	-0.00454197	0.985462	0.00636032	Aspartoacylase OS=Mus musculus GN=Aspa PE=1 SV=2
Q9JKR6	Hyou1	1.00301	0.00433871	0.985521	0.00633422	Hypo1ia up-regulated protein 1 OS=Mus musculus GN=Hyou1 PE=1 SV=1
Q80U22	Rusc2	1.008	0.0114906	0.986439	0.00592974	Iporin OS=Mus musculus GN=Rusc2 PE=2 SV=2
Q8CGK3	Lonp1	0.995707	-0.00620705	0.986605	0.00585673	Lon protease homolog, mitochondrial OS=Mus musculus GN=Lonp1 PE=1 SV=2
Q9DB15	Mrpl12	1.00241	0.00347688	0.987899	0.00528758	39S ribosomal protein L12, mitochondrial OS=Mus musculus GN=Mrpl12 PE=1 SV=2
Q9ET77	Jph3	1.0063	0.00906501	0.98818	0.00516413	Junctophilin-3 OS=Mus musculus GN=Jph3 PE=1 SV=1
P84075	Hpca	1.00408	0.00587778	0.989447	0.0046073	Neuron-specific calcium-binding protein hippocalcin OS=Mus musculus GN=Hpca PE=1 SV=2
Q8CG76	Akr7a2	0.998112	-0.0027258	0.990355	0.004209	Aflato1in B1 aldehyde reductase member 2 OS=Mus musculus GN=Akr7a2 PE=1 SV=3
Q5DU25	Iqsec2	1.00168	0.00242202	0.992671	0.00319475	IQ motif and SEC7 domain-containing protein 2 OS=Mus musculus GN=Iqsec2 PE=1 SV=3
Q9JMA1	Usp14	1.00209	0.00301449	0.994075	0.0025807	Ubiquitin carbo1yl-terminal hydrolase 14 OS=Mus musculus GN=Usp14 PE=1 SV=3
Q9Z0H8	Clip2	0.999056	-0.00136224	0.994169	0.00253969	CAP-Gly domain-containing linker protein 2 OS=Mus musculus GN=Clip2 PE=1 SV=2
P62858	Rps28	1.00148	0.00213276	0.994636	0.0023359	40S ribosomal protein S28 OS=Mus musculus GN=Rps28 PE=2 SV=1
Q7TMY8-3	Huwe1	1.00202	0.00291269	0.99601	0.00173652	Isoform 3 of E3 ubiquitin-protein ligase HUWE1 OS=Mus musculus GN=Huwe1
Q64727	Vcl	0.999578	-0.000609466	0.996102	0.00169611	Vinculin OS=Mus musculus GN=Vcl PE=1 SV=4
Q9D6W8		1.00058	0.000842403	0.996867	0.00136291	Uncharacterized protein C17orf59 homolog OS=Mus musculus PE=1 SV=1
Q9JJZ2	Tuba8	0.999365	-0.00091695	0.998232	0.000768645	Tubulin alpha-8 chain OS=Mus musculus GN=Tuba8 PE=1 SV=1
Q8BLY2	Tarsl2	1.00011	0.000156216	0.999595	0.000176027	Probable threonine--tRNA ligase 2, cytoplasmic OS=Mus musculus GN=Tarsl2 PE=2 SV=1

## Sheet: V.Str
ACCESSION	GENE	Fold Change (KO vs. WT)	Log2 Fold Change	Students T test	-Log10 T Test	Description
Unc13a	Q4KUS2	0.754276	-0.406836	0.000696789	3.1569	Protein unc-13 homolog A OS=Mus musculus GN=Unc13a PE=1 SV=3
Ppia	P17742	0.664616	-0.589407	0.00227443	2.64313	Peptidyl-prolyl cis-trans isomerase A OS=Mus musculus GN=Ppia PE=1 SV=2
Lrpap1	P55302	0.561964	-0.831451	0.00414223	2.38277	Alpha-2-macroglobulin receptor-associated protein OS=Mus musculus GN=Lrpap1 PE=1 SV=1
Ndrg1	Q62433	0.613091	-0.705828	0.00514095	2.28896	Protein NDRG1 OS=Mus musculus GN=Ndrg1 PE=1 SV=1
Nhp2	Q9CRB2	2.49405	1.31849	0.00609233	2.21522	H/ACA ribonucleoprotein complex subunit 2 OS=Mus musculus GN=Nhp2 PE=2 SV=1
Rps28	P62858	1.33154	0.413094	0.00781902	2.10685	40S ribosomal protein S28 OS=Mus musculus GN=Rps28 PE=2 SV=1
Sod1	P08228	0.695537	-0.523801	0.00839023	2.07623	Superoxide dismutase [Cu-Zn] OS=Mus musculus GN=Sod1 PE=1 SV=2
Rab5c	P35278	1.92823	0.947274	0.0101716	1.99261	Ras-related protein Rab-5C OS=Mus musculus GN=Rab5c PE=1 SV=2
Uqcrh	P99028	0.801837	-0.318619	0.0115981	1.93561	Cytochrome b-c1 complex subunit 6, mitochondrial OS=Mus musculus GN=Uqcrh PE=1 SV=2
Apoe	P08226	1.3999	0.485323	0.0134509	1.87125	Apolipoprotein E OS=Mus musculus GN=Apoe PE=1 SV=2
Pdha1	P35486	1.13978	0.188761	0.0153271	1.81454	Pyruvate dehydrogenase E1 component subunit alpha, somatic form, mitochondrial OS=Mus musculus GN=Pdha1 PE=1 SV=1
Psmc2	P46471	0.692563	-0.529983	0.0163781	1.78574	26S protease regulatory subunit 7 OS=Mus musculus GN=Psmc2 PE=1 SV=5
Crk	Q64010	1.3665	0.45049	0.017299	1.76198	Adapter molecule crk OS=Mus musculus GN=Crk PE=1 SV=1
Llgl1	Q80Y17	0.686338	-0.543008	0.0185856	1.73082	Lethal(2) giant larvae protein homolog 1 OS=Mus musculus GN=Llgl1 PE=1 SV=1
Stoml2	Q99JB2	1.92856	0.947521	0.0193006	1.71443	Stomatin-like protein 2, mitochondrial OS=Mus musculus GN=Stoml2 PE=1 SV=1
Tmx1	Q8VBT0	0.676853	-0.563085	0.0204503	1.6893	Thioredoxin-related transmembrane protein 1 OS=Mus musculus GN=Tmx1 PE=1 SV=1
Crmp1	P97427	0.662879	-0.593183	0.0238852	1.62187	Dihydropyrimidinase-related protein 1 OS=Mus musculus GN=Crmp1 PE=1 SV=1
Hnrnpk	P61979-2	1.18532	0.245272	0.0244482	1.61175	Isoform 2 of Heterogeneous nuclear ribonucleoprotein K OS=Mus musculus GN=Hnrnpk
Pdhx	Q8BKZ9	1.1285	0.174408	0.0269428	1.56956	Pyruvate dehydrogenase protein X component, mitochondrial OS=Mus musculus GN=Pdhx PE=1 SV=1
Eif3i	Q9QZD9	0.779713	-0.358985	0.0274136	1.56203	Eukaryotic translation initiation factor 3 subunit I OS=Mus musculus GN=Eif3i PE=1 SV=1
Lysmd2	Q9D7V2	0.434448	-1.20274	0.0282132	1.54955	LysM and putative peptidoglycan-binding domain-containing protein 2 OS=Mus musculus GN=Lysmd2 PE=2 SV=2
Ablim3	Q69ZX8	1.53553	0.618734	0.0284045	1.54661	Actin-binding LIM protein 3 OS=Mus musculus GN=Ablim3 PE=1 SV=2
Dkk3	Q9QUN9	1.63611	0.710268	0.0286686	1.54259	Dickkopf-related protein 3 OS=Mus musculus GN=Dkk3 PE=2 SV=1
Fxyd7	P59648	0.761724	-0.392659	0.0293402	1.53254	FXYD domain-containing ion transport regulator 7 OS=Mus musculus GN=Fxyd7 PE=2 SV=1
Dync1i2	O88487	0.483436	-1.0486	0.0295181	1.52991	Cytoplasmic dynein 1 intermediate chain 2 OS=Mus musculus GN=Dync1i2 PE=1 SV=1
Ap2m1	P84091	0.818499	-0.288947	0.029834	1.52529	AP-2 complex subunit mu OS=Mus musculus GN=Ap2m1 PE=1 SV=1
Rps4x	P62702	1.40992	0.495609	0.0310387	1.5081	40S ribosomal protein S4, X isoform OS=Mus musculus GN=Rps4x PE=2 SV=2
Sucla2	Q9Z2I9	1.96936	0.977727	0.0321897	1.49228	Succinyl-CoA ligase [ADP-forming] subunit beta, mitochondrial OS=Mus musculus GN=Sucla2 PE=1 SV=2
Smpd3	Q9JJY3	0.798482	-0.324668	0.0362848	1.44028	Sphingomyelin phosphodiesterase 3 OS=Mus musculus GN=Smpd3 PE=1 SV=1
Syngr3	Q8R191	0.709653	-0.494814	0.0376656	1.42405	Synaptogyrin-3 OS=Mus musculus GN=Syngr3 PE=1 SV=1
Sept5	Q9Z2Q6	1.19668	0.25904	0.0379639	1.42063	Septin-5 OS=Mus musculus GN=Sept5 PE=1 SV=2
Pdia3	P27773	1.351	0.434024	0.0383835	1.41586	Protein disulfide-isomerase A3 OS=Mus musculus GN=Pdia3 PE=1 SV=2
Eno1	P17182	1.62307	0.698728	0.0398083	1.40003	Alpha-enolase OS=Mus musculus GN=Eno1 PE=1 SV=3
Epn2	Q8CHU3-2	1.1771	0.23524	0.039897	1.39906	Isoform 2 of Epsin-2 OS=Mus musculus GN=Epn2
Hbb-b1	P02088	1.98969	0.992543	0.041071	1.38646	Hemoglobin subunit beta-1 OS=Mus musculus GN=Hbb-b1 PE=1 SV=2
Anapc16	Q9CPV2	1.63323	0.707728	0.0425132	1.37148	Anaphase-promoting complex subunit 16 OS=Mus musculus GN=Anapc16 PE=2 SV=1
Sept7	O55131	1.83363	0.874705	0.0450113	1.34668	Septin-7 OS=Mus musculus GN=Sept7 PE=1 SV=1
Hexim1	Q8R409	1.16869	0.224889	0.045106	1.34577	Protein HEXIM1 OS=Mus musculus GN=Hexim1 PE=1 SV=1
Eif3d	O70194	1.24778	0.319365	0.0454547	1.34242	Eukaryotic translation initiation factor 3 subunit D OS=Mus musculus GN=Eif3d PE=1 SV=2
Lmnb1	P14733	1.12357	0.168089	0.0482316	1.31667	Lamin-B1 OS=Mus musculus GN=Lmnb1 PE=1 SV=3
D10Jhu81e	Q9D172	2.27185	1.18387	0.0499616	1.30136	ES1 protein homolog, mitochondrial OS=Mus musculus GN=D10Jhu81e PE=1 SV=1
Dtd1	Q9DD18	0.712385	-0.48927	0.0500787	1.30035	D-tyrosyl-tRNA(Tyr) deacylase 1 OS=Mus musculus GN=Dtd1 PE=1 SV=2
Ivd	Q9JHI5	0.667165	-0.583885	0.0510266	1.2922	Isovaleryl-CoA dehydrogenase, mitochondrial OS=Mus musculus GN=Ivd PE=1 SV=1
Nid2	O88322	1.22087	0.28791	0.0526534	1.27857	Nidogen-2 OS=Mus musculus GN=Nid2 PE=1 SV=2
Acadl	P51174	0.740327	-0.433765	0.0531858	1.2742	Long-chain specific acyl-CoA dehydrogenase, mitochondrial OS=Mus musculus GN=Acadl PE=1 SV=2
Stmn3	O70166	1.79326	0.842583	0.0546249	1.26261	Stathmin-3 OS=Mus musculus GN=Stmn3 PE=1 SV=1
Hsbp1	Q9CQZ1	1.21862	0.285243	0.0556808	1.25429	Heat shock factor-binding protein 1 OS=Mus musculus GN=Hsbp1 PE=2 SV=1
Elavl1	P70372	1.40295	0.488463	0.0560478	1.25144	ELAV-like protein 1 OS=Mus musculus GN=Elavl1 PE=1 SV=2
Timm44	O35857	1.24307	0.313912	0.0585563	1.23243	Mitochondrial import inner membrane translocase subunit TIM44 OS=Mus musculus GN=Timm44 PE=1 SV=2
Psmc3	O88685	1.34495	0.427549	0.0595776	1.22492	26S protease regulatory subunit 6A OS=Mus musculus GN=Psmc3 PE=1 SV=2
Ermn	Q5EBJ4	0.907074	-0.140709	0.060436	1.2187	Ermin OS=Mus musculus GN=Ermn PE=1 SV=1
Reep1	Q8BGH4	0.571927	-0.806098	0.0620456	1.20729	Receptor expression-enhancing protein 1 OS=Mus musculus GN=Reep1 PE=1 SV=1
Pcp4	P63054	1.62491	0.700363	0.0620857	1.20701	Purkinje cell protein 4 OS=Mus musculus GN=Pcp4 PE=2 SV=2
Taok2	Q6ZQ29-2	1.25643	0.32933	0.0625705	1.20363	Isoform 2 of Serine/threonine-protein kinase TAO2 OS=Mus musculus GN=Taok2
Aldh1l1	Q8R0Y6	0.746357	-0.422062	0.0658268	1.1816	Cytosolic 10-formyltetrahydrofolate dehydrogenase OS=Mus musculus GN=Aldh1l1 PE=1 SV=1
Ndufa2	Q9CQ75	1.3195	0.399995	0.0665513	1.17684	NADH dehydrogenase [ubiquinone] 1 alpha subcomplex subunit 2 OS=Mus musculus GN=Ndufa2 PE=1 SV=3
Nptxr	Q99J85	1.24336	0.314244	0.0676037	1.17003	Neuronal pentraxin receptor OS=Mus musculus GN=Nptxr PE=1 SV=1
Prpsap2	Q8R574	0.798561	-0.324525	0.068364	1.16517	Phosphoribosyl pyrophosphate synthase-associated protein 2 OS=Mus musculus GN=Prpsap2 PE=1 SV=1
Bcan	Q61361	0.737132	-0.440005	0.0686058	1.16364	Brevican core protein OS=Mus musculus GN=Bcan PE=1 SV=2
Cmc1	Q9CPZ8	0.78052	-0.357493	0.0692685	1.15946	COX assembly mitochondrial protein homolog OS=Mus musculus GN=Cmc1 PE=3 SV=1
Mpc1	P63030	0.755631	-0.404246	0.0703713	1.1526	Mitochondrial pyruvate carrier 1 OS=Mus musculus GN=Mpc1 PE=1 SV=1
Hyou1	Q9JKR6	1.31739	0.397679	0.0711981	1.14753	Hypoxia up-regulated protein 1 OS=Mus musculus GN=Hyou1 PE=1 SV=1
Ddah1	Q9CWS0	0.832376	-0.264692	0.0712105	1.14746	N(G),N(G)-dimethylarginine dimethylaminohydrolase 1 OS=Mus musculus GN=Ddah1 PE=1 SV=3
Cpne4	Q8BLR2	0.615859	-0.699327	0.072198	1.14148	Copine-4 OS=Mus musculus GN=Cpne4 PE=1 SV=1
Fgb	Q8K0E8	1.47463	0.560355	0.0729499	1.13698	Fibrinogen beta chain OS=Mus musculus GN=Fgb PE=2 SV=1
Atp6v1g2	Q9WTT4	1.45155	0.537596	0.0730719	1.13625	V-type proton ATPase subunit G 2 OS=Mus musculus GN=Atp6v1g2 PE=2 SV=1
Atp6v1b2	P62814	1.06961	0.0970852	0.0740318	1.13058	V-type proton ATPase subunit B, brain isoform OS=Mus musculus GN=Atp6v1b2 PE=1 SV=1
Trappc3	O55013	0.742292	-0.429941	0.0741242	1.13004	Trafficking protein particle complex subunit 3 OS=Mus musculus GN=Trappc3 PE=1 SV=1
Rps2	P25444	0.798983	-0.323763	0.0760595	1.11885	40S ribosomal protein S2 OS=Mus musculus GN=Rps2 PE=2 SV=3
Gpr158	Q8C419	1.24412	0.315125	0.0773816	1.11136	Probable G-protein coupled receptor 158 OS=Mus musculus GN=Gpr158 PE=1 SV=2
Pabpc1	P29341	1.06386	0.0893138	0.0777075	1.10954	Polyadenylate-binding protein 1 OS=Mus musculus GN=Pabpc1 PE=1 SV=2
Frrs1l	B1AXV0	1.45689	0.542894	0.0783016	1.10623	DOMON domain-containing protein FRRS1L OS=Mus musculus GN=Frrs1l PE=1 SV=1
Wdr26	Q8C6G8	0.606215	-0.722097	0.0786805	1.10413	WD repeat-containing protein 26 OS=Mus musculus GN=Wdr26 PE=2 SV=3
Camk4	P08414	1.17069	0.227365	0.0812624	1.09011	Calcium/calmodulin-dependent protein kinase type IV OS=Mus musculus GN=Camk4 PE=1 SV=2
Srsf1	Q6PDM2	1.33356	0.415287	0.0823524	1.08432	Serine/arginine-rich splicing factor 1 OS=Mus musculus GN=Srsf1 PE=1 SV=3
Pcbp1	P60335	1.78982	0.839819	0.08644	1.06329	Poly(rC)-binding protein 1 OS=Mus musculus GN=Pcbp1 PE=1 SV=1
Icam5	Q60625	0.709641	-0.494838	0.0871727	1.05962	Intercellular adhesion molecule 5 OS=Mus musculus GN=Icam5 PE=1 SV=2
Gdi1	P50396	0.764528	-0.38736	0.0883232	1.05392	Rab GDP dissociation inhibitor alpha OS=Mus musculus GN=Gdi1 PE=1 SV=3
Park7	Q99LX0	1.71008	0.774067	0.0886729	1.05221	Protein DJ-1 OS=Mus musculus GN=Park7 PE=1 SV=1
Cox5a	P12787	0.831696	-0.265871	0.0925404	1.03367	Cytochrome c oxidase subunit 5A, mitochondrial OS=Mus musculus GN=Cox5a PE=1 SV=2
Vcpip1	Q8CDG3	1.33275	0.414404	0.0926603	1.03311	Deubiquitinating protein VCIP135 OS=Mus musculus GN=Vcpip1 PE=2 SV=1
Hspd1	P63038	1.24628	0.317633	0.0936717	1.02839	60 kDa heat shock protein, mitochondrial OS=Mus musculus GN=Hspd1 PE=1 SV=1
Alb	P07724	1.41284	0.498597	0.0950684	1.02196	Serum albumin OS=Mus musculus GN=Alb PE=1 SV=3
Tra2b	P62996	1.3379	0.419969	0.0963818	1.016	Transformer-2 protein homolog beta OS=Mus musculus GN=Tra2b PE=2 SV=1
Lasp1	Q61792	1.26858	0.343215	0.0993799	1.0027	LIM and SH3 domain protein 1 OS=Mus musculus GN=Lasp1 PE=1 SV=1
Dpysl3	Q62188	1.22814	0.29647	0.100513	0.997779	Dihydropyrimidinase-related protein 3 OS=Mus musculus GN=Dpysl3 PE=1 SV=1
Glo1	Q9CPU0	1.2805	0.356708	0.101242	0.994638	Lactoylglutathione lyase OS=Mus musculus GN=Glo1 PE=1 SV=3
Ppif	Q99KR7	0.576875	-0.79367	0.101458	0.993716	Peptidyl-prolyl cis-trans isomerase F, mitochondrial OS=Mus musculus GN=Ppif PE=1 SV=1
Ywhag	P61982	1.18415	0.243848	0.102705	0.988408	14-3-3 protein gamma OS=Mus musculus GN=Ywhag PE=1 SV=2
Ddx5	Q61656	0.722859	-0.468213	0.103632	0.984505	Probable ATP-dependent RNA helicase DDX5 OS=Mus musculus GN=Ddx5 PE=1 SV=2
Matr3	Q8K310	1.41181	0.497543	0.106035	0.97455	Matrin-3 OS=Mus musculus GN=Matr3 PE=1 SV=1
Pc	Q05920	0.842406	-0.247412	0.106314	0.973411	Pyruvate carboxylase, mitochondrial OS=Mus musculus GN=Pc PE=1 SV=1
Napa	Q9DB05	0.824114	-0.279084	0.107132	0.97008	Alpha-soluble NSF attachment protein OS=Mus musculus GN=Napa PE=1 SV=1
Rpl23	P62830	0.670654	-0.576359	0.109178	0.961864	60S ribosomal protein L23 OS=Mus musculus GN=Rpl23 PE=1 SV=1
Rpl9	P51410	1.34397	0.426502	0.115585	0.937098	60S ribosomal protein L9 OS=Mus musculus GN=Rpl9 PE=1 SV=2
Sgtb	Q8VD33	0.665095	-0.588368	0.115628	0.936939	Small glutamine-rich tetratricopeptide repeat-containing protein beta OS=Mus musculus GN=Sgtb PE=2 SV=1
Prrt3	Q6PE13	0.554894	-0.849716	0.117044	0.93165	Proline-rich transmembrane protein 3 OS=Mus musculus GN=Prrt3 PE=1 SV=1
Rrbp1	Q99PL5	1.53316	0.61651	0.117464	0.930096	Ribosome-binding protein 1 OS=Mus musculus GN=Rrbp1 PE=1 SV=2
Twf1	Q91YR1	1.27544	0.351	0.119019	0.924384	Twinfilin-1 OS=Mus musculus GN=Twf1 PE=1 SV=2
Armcx2	Q6A058	0.538857	-0.892025	0.119135	0.923961	Armadillo repeat-containing X-linked protein 2 OS=Mus musculus GN=Armcx2 PE=2 SV=2
P4hb	P09103	0.648439	-0.624957	0.121841	0.914208	Protein disulfide-isomerase OS=Mus musculus GN=P4hb PE=1 SV=2
Brk1	Q91VR8	0.608258	-0.717244	0.123298	0.909044	Protein BRICK1 OS=Mus musculus GN=Brk1 PE=2 SV=1
G3bp1	P97855	1.45336	0.539389	0.124423	0.905099	Ras GTPase-activating protein-binding protein 1 OS=Mus musculus GN=G3bp1 PE=1 SV=1
Pdia4	P08003	1.20145	0.264781	0.125745	0.900508	Protein disulfide-isomerase A4 OS=Mus musculus GN=Pdia4 PE=1 SV=3
Ruvbl2	Q9WTM5	1.80914	0.855308	0.125801	0.900316	RuvB-like 2 OS=Mus musculus GN=Ruvbl2 PE=2 SV=3
Vps4a	Q8VEJ9	0.891398	-0.165858	0.128308	0.891747	Vacuolar protein sorting-associated protein 4A OS=Mus musculus GN=Vps4a PE=1 SV=1
Phb	P67778	1.12356	0.168071	0.128521	0.891027	Prohibitin OS=Mus musculus GN=Phb PE=1 SV=1
Mdh1	P14152	1.29357	0.371363	0.129649	0.887231	Malate dehydrogenase, cytoplasmic OS=Mus musculus GN=Mdh1 PE=1 SV=3
Cct5	P80316	1.42399	0.509939	0.130124	0.885644	T-complex protein 1 subunit epsilon OS=Mus musculus GN=Cct5 PE=1 SV=1
Mapkapk2	P49138	0.790583	-0.339011	0.132217	0.878714	MAP kinase-activated protein kinase 2 OS=Mus musculus GN=Mapkapk2 PE=1 SV=2
Dpysl2	O08553	1.09634	0.132693	0.136323	0.86543	Dihydropyrimidinase-related protein 2 OS=Mus musculus GN=Dpysl2 PE=1 SV=2
Rtn1	Q8K0T0	1.25142	0.323562	0.136747	0.864083	Reticulon-1 OS=Mus musculus GN=Rtn1 PE=1 SV=1
Rpl8	P62918	0.865326	-0.208684	0.137509	0.861667	60S ribosomal protein L8 OS=Mus musculus GN=Rpl8 PE=2 SV=2
Aldoa	P05064	1.23086	0.299661	0.138244	0.859353	Fructose-bisphosphate aldolase A OS=Mus musculus GN=Aldoa PE=1 SV=2
Dlgap2	Q8BJ42	1.41942	0.505299	0.138305	0.859163	Disks large-associated protein 2 OS=Mus musculus GN=Dlgap2 PE=1 SV=2
Mesdc2	Q9ERE7	1.26062	0.334136	0.139514	0.855384	LDLR chaperone MESD OS=Mus musculus GN=Mesdc2 PE=1 SV=1
Rps26	P62855	1.42089	0.506798	0.140649	0.851862	40S ribosomal protein S26 OS=Mus musculus GN=Rps26 PE=2 SV=3
Cdc42ep4	Q9JM96	1.28385	0.360477	0.141165	0.850272	Cdc42 effector protein 4 OS=Mus musculus GN=Cdc42ep4 PE=1 SV=1
Hspa9	P38647	1.18859	0.249246	0.143951	0.841786	Stress-70 protein, mitochondrial OS=Mus musculus GN=Hspa9 PE=1 SV=3
Ywhaz	P63101	1.19386	0.25563	0.146423	0.834391	14-3-3 protein zeta/delta OS=Mus musculus GN=Ywhaz PE=1 SV=1
Cenpv	Q9CXS4	0.690589	-0.5341	0.146445	0.834325	Centromere protein V OS=Mus musculus GN=Cenpv PE=2 SV=2
St13	Q99L47	1.15257	0.204854	0.147263	0.831907	Hsc70-interacting protein OS=Mus musculus GN=St13 PE=1 SV=1
Kif5c	P28738	1.30473	0.38375	0.147285	0.831843	Kinesin heavy chain isoform 5C OS=Mus musculus GN=Kif5c PE=1 SV=3
Sh3bgrl3	Q91VW3	1.17149	0.228343	0.147504	0.831197	SH3 domain-binding glutamic acid-rich-like protein 3 OS=Mus musculus GN=Sh3bgrl3 PE=1 SV=1
Smarce1	O54941	1.68613	0.753712	0.148813	0.82736	SWI/SNF-related matrix-associated actin-dependent regulator of chromatin subfamily E member 1 OS=Mus musculus GN=Smarce1 PE=1 SV=1
Rcn1	Q05186	0.878897	-0.186234	0.150536	0.822361	Reticulocalbin-1 OS=Mus musculus GN=Rcn1 PE=1 SV=1
Ndufb11	O09111	0.830844	-0.26735	0.151211	0.820417	NADH dehydrogenase [ubiquinone] 1 beta subcomplex subunit 11, mitochondrial OS=Mus musculus GN=Ndufb11 PE=1 SV=2
Rhob	P62746	1.20302	0.266664	0.151406	0.819856	Rho-related GTP-binding protein RhoB OS=Mus musculus GN=Rhob PE=1 SV=1
Ppp1r9b	Q6R891	1.12517	0.170143	0.153025	0.815237	Neurabin-2 OS=Mus musculus GN=Ppp1r9b PE=1 SV=1
Tjp1	P39447	1.35855	0.442072	0.153578	0.81367	Tight junction protein ZO-1 OS=Mus musculus GN=Tjp1 PE=1 SV=2
Mast3	Q3U214	0.615177	-0.700926	0.155038	0.809562	Microtubule-associated serine/threonine-protein kinase 3 OS=Mus musculus GN=Mast3 PE=1 SV=3
Ywhae	P62259	1.15941	0.213386	0.155087	0.809424	14-3-3 protein epsilon OS=Mus musculus GN=Ywhae PE=1 SV=1
Dlgap3	Q6PFD5	0.71378	-0.486449	0.157255	0.803396	Disks large-associated protein 3 OS=Mus musculus GN=Dlgap3 PE=1 SV=1
Camk2b	P28652	1.61923	0.695306	0.15838	0.800299	Calcium/calmodulin-dependent protein kinase type II subunit beta OS=Mus musculus GN=Camk2b PE=1 SV=2
Prrc2a	Q7TSC1	0.81661	-0.292281	0.15909	0.798358	Protein PRRC2A OS=Mus musculus GN=Prrc2a PE=1 SV=1
Tars	Q9D0R2	1.09285	0.12809	0.159117	0.798283	Threonine--tRNA ligase, cytoplasmic OS=Mus musculus GN=Tars PE=1 SV=2
Camkv	Q3UHL1	1.29391	0.371733	0.160349	0.794934	CaM kinase-like vesicle-associated protein OS=Mus musculus GN=Camkv PE=1 SV=2
	Q9CRC6	0.596724	-0.744864	0.160888	0.793476	UPF0693 protein C10orf32 homolog OS=Mus musculus PE=1 SV=1
Ppfia2	Q8BSS9	1.28642	0.363356	0.161104	0.792895	Liprin-alpha-2 OS=Mus musculus GN=Ppfia2 PE=1 SV=2
Klc4	Q9DBS5	0.780889	-0.35681	0.162398	0.789418	Kinesin light chain 4 OS=Mus musculus GN=Klc4 PE=1 SV=1
Oxct1	Q9D0K2	0.727411	-0.459157	0.163978	0.785215	Succinyl-CoA:3-ketoacid coenzyme A transferase 1, mitochondrial OS=Mus musculus GN=Oxct1 PE=1 SV=1
Oxsr1	Q6P9R2	1.16134	0.215788	0.164525	0.783769	Serine/threonine-protein kinase OSR1 OS=Mus musculus GN=Oxsr1 PE=1 SV=1
Fam107b	Q3TGF2	0.75331	-0.408685	0.16864	0.773039	Protein FAM107B OS=Mus musculus GN=Fam107b PE=1 SV=2
Rab11fip5	Q8R361	1.23968	0.30997	0.169233	0.771516	Rab11 family-interacting protein 5 OS=Mus musculus GN=Rab11fip5 PE=1 SV=2
Ubxn1	Q922Y1	0.817881	-0.290038	0.170426	0.768463	UBX domain-containing protein 1 OS=Mus musculus GN=Ubxn1 PE=1 SV=1
Nrd1	Q8BHG1	0.721982	-0.469965	0.170804	0.767503	Nardilysin OS=Mus musculus GN=Nrd1 PE=1 SV=1
Kiaa1671	Q8BRV5	0.77083	-0.375515	0.173318	0.761155	Uncharacterized protein KIAA1671 OS=Mus musculus GN=Kiaa1671 PE=2 SV=1
Smc3	Q9CW03	1.64939	0.721933	0.173488	0.76073	Structural maintenance of chromosomes protein 3 OS=Mus musculus GN=Smc3 PE=1 SV=2
Cox6c	Q9CPQ1	0.73001	-0.454013	0.174487	0.758238	Cytochrome c oxidase subunit 6C OS=Mus musculus GN=Cox6c PE=1 SV=3
Sv2b	Q8BG39	2.16993	1.11765	0.17643	0.753428	Synaptic vesicle glycoprotein 2B OS=Mus musculus GN=Sv2b PE=1 SV=1
Tceal5	Q8CCT4	1.18289	0.242316	0.177078	0.751836	Transcription elongation factor A protein-like 5 OS=Mus musculus GN=Tceal5 PE=1 SV=1
Coa6	Q8BGD8	0.798925	-0.323868	0.178732	0.747797	Cytochrome c oxidase assembly factor 6 homolog OS=Mus musculus GN=Coa6 PE=3 SV=1
Fkbp1a	P26883	1.30832	0.387714	0.183036	0.737463	Peptidyl-prolyl cis-trans isomerase FKBP1A OS=Mus musculus GN=Fkbp1a PE=1 SV=2
Gng2	P63213	1.20213	0.265597	0.186764	0.728707	Guanine nucleotide-binding protein G(I)/G(S)/G(O) subunit gamma-2 OS=Mus musculus GN=Gng2 PE=2 SV=2
Slc9a3r1	P70441	1.33603	0.417953	0.188176	0.725436	Na(+)/H(+) exchange regulatory cofactor NHE-RF1 OS=Mus musculus GN=Slc9a3r1 PE=1 SV=3
Rps21	Q9CQR2	0.789225	-0.341491	0.188818	0.723957	40S ribosomal protein S21 OS=Mus musculus GN=Rps21 PE=2 SV=1
Map4	P27546-4	0.766645	-0.383369	0.188944	0.723667	Isoform 4 of Microtubule-associated protein 4 OS=Mus musculus GN=Map4
Ube2n	P61089	1.32237	0.403127	0.189018	0.723496	Ubiquitin-conjugating enzyme E2 N OS=Mus musculus GN=Ube2n PE=1 SV=1
	Q9D7E4	1.3776	0.462152	0.193151	0.714104	UPF0449 protein C19orf25 homolog OS=Mus musculus PE=1 SV=1
Atic	Q9CWJ9	0.789277	-0.341396	0.194819	0.710369	Bifunctional purine biosynthesis protein PURH OS=Mus musculus GN=Atic PE=1 SV=2
Pdia6	Q922R8	1.1472	0.198122	0.195216	0.709485	Protein disulfide-isomerase A6 OS=Mus musculus GN=Pdia6 PE=1 SV=3
Sap18	O55128	1.08661	0.119829	0.195413	0.709046	Histone deacetylase complex subunit SAP18 OS=Mus musculus GN=Sap18 PE=1 SV=1
Cmc2	Q8K199	0.769576	-0.377864	0.198742	0.70171	COX assembly mitochondrial protein 2 homolog OS=Mus musculus GN=Cmc2 PE=2 SV=1
Scrn1	Q9CZC8	0.90716	-0.14057	0.199441	0.700185	Secernin-1 OS=Mus musculus GN=Scrn1 PE=1 SV=1
Arpp21	Q9DCB4-2	0.731679	-0.450718	0.204208	0.689927	Isoform 2 of cAMP-regulated phosphoprotein 21 OS=Mus musculus GN=Arpp21
Mfap1	Q9CQU1	0.839133	-0.253029	0.205939	0.686262	Microfibrillar-associated protein 1 OS=Mus musculus GN=Mfap1 PE=1 SV=1
Brsk2	Q69Z98-2	0.877701	-0.188198	0.20669	0.684681	Isoform 2 of Serine/threonine-protein kinase BRSK2 OS=Mus musculus GN=Brsk2
Lsamp	Q8BLK3	1.12161	0.165573	0.207647	0.682675	Limbic system-associated membrane protein OS=Mus musculus GN=Lsamp PE=1 SV=1
Th	P24529	1.212	0.277389	0.209247	0.679341	Tyrosine 3-monooxygenase OS=Mus musculus GN=Th PE=1 SV=3
Cep170	Q6A065	0.761568	-0.392955	0.209316	0.679197	Centrosomal protein of 170 kDa OS=Mus musculus GN=Cep170 PE=1 SV=2
Pdxp	P60487	1.31684	0.397078	0.210188	0.677392	Pyridoxal phosphate phosphatase OS=Mus musculus GN=Pdxp PE=1 SV=1
Ina	P46660	1.23626	0.305978	0.211169	0.675369	Alpha-internexin OS=Mus musculus GN=Ina PE=1 SV=3
Rapgef2	Q8CHG7	1.327	0.408164	0.21182	0.674034	Rap guanine nucleotide exchange factor 2 OS=Mus musculus GN=Rapgef2 PE=1 SV=2
Ncoa5	Q91W39	0.90506	-0.143915	0.213212	0.671189	Nuclear receptor coactivator 5 OS=Mus musculus GN=Ncoa5 PE=1 SV=1
Tln2	Q71LX4	1.44928	0.53534	0.217063	0.663413	Talin-2 OS=Mus musculus GN=Tln2 PE=1 SV=3
Rab23	P35288	0.871988	-0.19762	0.21771	0.662121	Ras-related protein Rab-23 OS=Mus musculus GN=Rab23 PE=1 SV=2
Babam1	Q3UI43	0.841628	-0.248746	0.220185	0.657212	BRISC and BRCA1-A complex member 1 OS=Mus musculus GN=Babam1 PE=2 SV=1
Nudc	O35685	1.20631	0.270602	0.220354	0.656878	Nuclear migration protein nudC OS=Mus musculus GN=Nudc PE=1 SV=1
Map1b	P14873	1.19557	0.257695	0.221224	0.655167	Microtubule-associated protein 1B OS=Mus musculus GN=Map1b PE=1 SV=2
Hspe1	Q64433	1.18184	0.241037	0.222915	0.651861	10 kDa heat shock protein, mitochondrial OS=Mus musculus GN=Hspe1 PE=1 SV=2
Atp5l	Q9CPQ8	0.811096	-0.302055	0.225437	0.646974	ATP synthase subunit g, mitochondrial OS=Mus musculus GN=Atp5l PE=1 SV=1
Vcp	Q01853	1.06301	0.0881612	0.230292	0.63772	Transitional endoplasmic reticulum ATPase OS=Mus musculus GN=Vcp PE=1 SV=4
Stip1	Q60864	1.10264	0.140967	0.231365	0.635702	Stress-induced-phosphoprotein 1 OS=Mus musculus GN=Stip1 PE=1 SV=1
Chmp2b	Q8BJF9	1.13319	0.180392	0.234087	0.630622	Charged multivesicular body protein 2b OS=Mus musculus GN=Chmp2b PE=1 SV=1
Ncl	P09405	1.12402	0.168668	0.236759	0.625694	Nucleolin OS=Mus musculus GN=Ncl PE=1 SV=2
Pcdh19	Q80TF3	1.40966	0.49535	0.240812	0.618322	Protocadherin-19 OS=Mus musculus GN=Pcdh19 PE=2 SV=3
Atp5d	Q9D3D9	1.44508	0.531154	0.240845	0.618262	ATP synthase subunit delta, mitochondrial OS=Mus musculus GN=Atp5d PE=1 SV=1
Pacsin1	Q61644	1.35022	0.433197	0.241111	0.617783	Protein kinase C and casein kinase substrate in neurons protein 1 OS=Mus musculus GN=Pacsin1 PE=1 SV=1
Tceb2	P62869	1.31495	0.395003	0.243918	0.612757	Transcription elongation factor B polypeptide 2 OS=Mus musculus GN=Tceb2 PE=1 SV=1
Dnajb1	Q9QYJ3	1.09672	0.133198	0.244974	0.61088	DnaJ homolog subfamily B member 1 OS=Mus musculus GN=Dnajb1 PE=2 SV=3
Adcyap1r1	P70205	0.86633	-0.207012	0.246418	0.608328	Pituitary adenylate cyclase-activating polypeptide type I receptor OS=Mus musculus GN=Adcyap1r1 PE=2 SV=1
Tpr	F6ZDS4	1.372	0.456283	0.248199	0.605201	Nucleoprotein TPR OS=Mus musculus GN=Tpr PE=1 SV=1
Psma1	Q9R1P4	0.820554	-0.285329	0.248748	0.60424	Proteasome subunit alpha type-1 OS=Mus musculus GN=Psma1 PE=1 SV=1
Hnrnpdl	Q9Z130	1.46468	0.550589	0.256386	0.591106	Heterogeneous nuclear ribonucleoprotein D-like OS=Mus musculus GN=Hnrnpdl PE=1 SV=1
Aip	O08915	0.868711	-0.203051	0.256437	0.591019	AH receptor-interacting protein OS=Mus musculus GN=Aip PE=1 SV=1
Cplx1	P63040	1.17272	0.229857	0.256534	0.590855	Complexin-1 OS=Mus musculus GN=Cplx1 PE=1 SV=1
Hnrnpl	Q8R081	2.01802	1.01294	0.258458	0.58761	Heterogeneous nuclear ribonucleoprotein L OS=Mus musculus GN=Hnrnpl PE=1 SV=2
Cdc42	P60766-1	0.729036	-0.455937	0.258639	0.587306	Isoform 1 of Cell division control protein 42 homolog OS=Mus musculus GN=Cdc42
Sptan1	P16546	1.29792	0.376202	0.259916	0.585166	Spectrin alpha chain, non-erythrocytic 1 OS=Mus musculus GN=Sptan1 PE=1 SV=4
Arhgap23	Q69ZH9	0.794491	-0.331896	0.262076	0.581573	Rho GTPase-activating protein 23 OS=Mus musculus GN=Arhgap23 PE=2 SV=2
Cyb5a	P56395	1.58682	0.66614	0.26298	0.580077	Cytochrome b5 OS=Mus musculus GN=Cyb5a PE=1 SV=2
Rps25	P62852	0.844952	-0.243059	0.263667	0.578944	40S ribosomal protein S25 OS=Mus musculus GN=Rps25 PE=1 SV=1
Tagln	P37804	0.770111	-0.376861	0.265987	0.57514	Transgelin OS=Mus musculus GN=Tagln PE=1 SV=3
Etfb	Q9DCW4	1.35064	0.43364	0.266072	0.575001	Electron transfer flavoprotein subunit beta OS=Mus musculus GN=Etfb PE=1 SV=3
Nefl	P08551	1.13554	0.183377	0.267474	0.572718	Neurofilament light polypeptide OS=Mus musculus GN=Nefl PE=1 SV=5
Ndufb7	Q9CR61	0.820154	-0.286033	0.267803	0.572185	NADH dehydrogenase [ubiquinone] 1 beta subcomplex subunit 7 OS=Mus musculus GN=Ndufb7 PE=1 SV=3
Mtx1	P47802	0.845438	-0.242229	0.268684	0.570758	Metaxin-1 OS=Mus musculus GN=Mtx1 PE=1 SV=1
Tln1	P26039	0.789415	-0.341144	0.269661	0.569182	Talin-1 OS=Mus musculus GN=Tln1 PE=1 SV=2
Chchd3	Q9CRB9	1.0759	0.105549	0.275123	0.560473	Coiled-coil-helix-coiled-coil-helix domain-containing protein 3, mitochondrial OS=Mus musculus GN=Chchd3 PE=1 SV=1
Khsrp	Q3U0V1	1.13165	0.178426	0.275379	0.560069	Far upstream element-binding protein 2 OS=Mus musculus GN=Khsrp PE=1 SV=2
Qdpr	Q8BVI4	0.811082	-0.30208	0.276134	0.55888	Dihydropteridine reductase OS=Mus musculus GN=Qdpr PE=1 SV=2
Rpl30	P62889	0.906841	-0.141079	0.277287	0.55707	60S ribosomal protein L30 OS=Mus musculus GN=Rpl30 PE=2 SV=2
Klc1	O88447	1.44586	0.531931	0.285869	0.543833	Kinesin light chain 1 OS=Mus musculus GN=Klc1 PE=1 SV=3
Fam96b	Q9D187	0.814342	-0.296293	0.285895	0.543794	Mitotic spindle-associated MMXD complex subunit MIP18 OS=Mus musculus GN=Fam96b PE=2 SV=1
Fgg	Q8VCM7	2.16542	1.11465	0.292199	0.534321	Fibrinogen gamma chain OS=Mus musculus GN=Fgg PE=2 SV=1
Yars	Q91WQ3	1.22401	0.29162	0.292516	0.533851	Tyrosine--tRNA ligase, cytoplasmic OS=Mus musculus GN=Yars PE=2 SV=3
Ppp1r1b	Q60829	1.09563	0.131756	0.292837	0.533373	Protein phosphatase 1 regulatory subunit 1B OS=Mus musculus GN=Ppp1r1b PE=2 SV=2
Ncan	P55066	1.06531	0.0912749	0.29809	0.525653	Neurocan core protein OS=Mus musculus GN=Ncan PE=2 SV=1
Chgb	P16014	0.896676	-0.157342	0.299734	0.523263	Secretogranin-1 OS=Mus musculus GN=Chgb PE=1 SV=2
Napb	P28663	0.747057	-0.42071	0.300662	0.521922	Beta-soluble NSF attachment protein OS=Mus musculus GN=Napb PE=1 SV=2
Cct2	P80314	1.14244	0.192123	0.301028	0.521393	T-complex protein 1 subunit beta OS=Mus musculus GN=Cct2 PE=1 SV=4
Rps18	P62270	0.912151	-0.132655	0.30233	0.519518	40S ribosomal protein S18 OS=Mus musculus GN=Rps18 PE=1 SV=3
Spg7	Q3ULF4	0.816414	-0.292628	0.306842	0.513085	Paraplegin OS=Mus musculus GN=Spg7 PE=1 SV=1
Dctn2	Q99KJ8	1.26989	0.344701	0.310247	0.508292	Dynactin subunit 2 OS=Mus musculus GN=Dctn2 PE=1 SV=3
Nptn	P97300	0.747172	-0.420487	0.31315	0.504248	Neuroplastin OS=Mus musculus GN=Nptn PE=1 SV=3
Rbm3	O89086	1.3492	0.432108	0.314065	0.502981	Putative RNA-binding protein 3 OS=Mus musculus GN=Rbm3 PE=2 SV=1
Wdr37	Q8CBE3	1.25757	0.330638	0.319054	0.496135	WD repeat-containing protein 37 OS=Mus musculus GN=Wdr37 PE=2 SV=1
Cstb	Q62426	1.08692	0.120249	0.321269	0.493131	Cystatin-B OS=Mus musculus GN=Cstb PE=1 SV=1
Myl12b	Q3THE2	2.13297	1.09286	0.325211	0.487835	Myosin regulatory light chain 12B OS=Mus musculus GN=Myl12b PE=1 SV=2
Rps19	Q9CZX8	1.08447	0.116994	0.330587	0.480715	40S ribosomal protein S19 OS=Mus musculus GN=Rps19 PE=1 SV=3
Pvrl1	Q9JKF6	1.56037	0.641886	0.335156	0.474753	Poliovirus receptor-related protein 1 OS=Mus musculus GN=Pvrl1 PE=1 SV=3
Ptms	Q9D0J8	1.30069	0.379273	0.344972	0.462217	Parathymosin OS=Mus musculus GN=Ptms PE=1 SV=3
Atp2b2	Q9R0K7	0.886385	-0.173995	0.34533	0.461766	Plasma membrane calcium-transporting ATPase 2 OS=Mus musculus GN=Atp2b2 PE=1 SV=2
Coro1a	O89053	1.43058	0.516599	0.347912	0.458531	Coronin-1A OS=Mus musculus GN=Coro1a PE=1 SV=5
Sub1	P11031	1.61994	0.695938	0.348838	0.457376	Activated RNA polymerase II transcriptional coactivator p15 OS=Mus musculus GN=Sub1 PE=1 SV=3
Pcyt1a	P49586	1.29718	0.375383	0.349355	0.456733	Choline-phosphate cytidylyltransferase A OS=Mus musculus GN=Pcyt1a PE=1 SV=1
Hsp90aa1	P07901	1.32322	0.404049	0.353186	0.451996	Heat shock protein HSP 90-alpha OS=Mus musculus GN=Hsp90aa1 PE=1 SV=4
Gap43	P06837	1.13362	0.180942	0.355956	0.448603	Neuromodulin OS=Mus musculus GN=Gap43 PE=1 SV=1
Arpc3	Q9JM76	1.54061	0.6235	0.356307	0.448176	Actin-related protein 2/3 complex subunit 3 OS=Mus musculus GN=Arpc3 PE=1 SV=3
Slc4a4	O88343	1.41668	0.502516	0.357103	0.447207	Electrogenic sodium bicarbonate cotransporter 1 OS=Mus musculus GN=Slc4a4 PE=1 SV=2
Rab5a	Q9CQD1	0.764528	-0.387358	0.362549	0.440634	Ras-related protein Rab-5A OS=Mus musculus GN=Rab5a PE=1 SV=1
Igsf8	Q8R366	0.908516	-0.138416	0.363798	0.439139	Immunoglobulin superfamily member 8 OS=Mus musculus GN=Igsf8 PE=1 SV=2
Aldoc	P05063	1.17644	0.234427	0.364716	0.438045	Fructose-bisphosphate aldolase C OS=Mus musculus GN=Aldoc PE=1 SV=4
Lactb	Q9EP89	1.55718	0.638939	0.368131	0.433998	Serine beta-lactamase-like protein LACTB, mitochondrial OS=Mus musculus GN=Lactb PE=1 SV=1
Scrn3	Q3TMH2	1.18254	0.241886	0.368953	0.433029	Secernin-3 OS=Mus musculus GN=Scrn3 PE=1 SV=1
Rps14	P62264	0.925259	-0.112071	0.369499	0.432387	40S ribosomal protein S14 OS=Mus musculus GN=Rps14 PE=2 SV=3
Nacad	Q5SWP3	0.828529	-0.271376	0.369742	0.432101	NAC-alpha domain-containing protein 1 OS=Mus musculus GN=Nacad PE=2 SV=1
Mog	Q61885	0.60818	-0.71743	0.374246	0.426843	Myelin-oligodendrocyte glycoprotein OS=Mus musculus GN=Mog PE=1 SV=1
Gorasp1	Q91X51	1.97561	0.982298	0.375091	0.425864	Golgi reassembly-stacking protein 1 OS=Mus musculus GN=Gorasp1 PE=1 SV=3
Hsdl2	Q2TPA8	1.34109	0.423405	0.379293	0.421026	Hydroxysteroid dehydrogenase-like protein 2 OS=Mus musculus GN=Hsdl2 PE=1 SV=1
Ube2v1	Q9CZY3	0.947838	-0.0772871	0.381549	0.418449	Ubiquitin-conjugating enzyme E2 variant 1 OS=Mus musculus GN=Ube2v1 PE=1 SV=1
Prdx1	P35700	1.15545	0.208451	0.384821	0.414741	Peroxiredoxin-1 OS=Mus musculus GN=Prdx1 PE=1 SV=1
Sh3bgrl	Q9JJU8	1.16301	0.217869	0.38905	0.409995	SH3 domain-binding glutamic acid-rich-like protein OS=Mus musculus GN=Sh3bgrl PE=3 SV=1
Grpel1	Q99LP6	0.830992	-0.267094	0.389124	0.409912	GrpE protein homolog 1, mitochondrial OS=Mus musculus GN=Grpel1 PE=1 SV=1
Ccdc124	Q9D8X2	0.852532	-0.230174	0.390988	0.407837	Coiled-coil domain-containing protein 124 OS=Mus musculus GN=Ccdc124 PE=2 SV=1
Eif4b	Q8BGD9	0.831881	-0.265552	0.394343	0.404126	Eukaryotic translation initiation factor 4B OS=Mus musculus GN=Eif4b PE=1 SV=1
Ppp1r7	Q3UM45	1.18745	0.247864	0.398257	0.399837	Protein phosphatase 1 regulatory subunit 7 OS=Mus musculus GN=Ppp1r7 PE=1 SV=2
Snd1	Q78PY7	1.1757	0.233525	0.401905	0.395877	Staphylococcal nuclease domain-containing protein 1 OS=Mus musculus GN=Snd1 PE=1 SV=1
Rpl15	Q9CZM2	0.931807	-0.101898	0.402612	0.395113	60S ribosomal protein L15 OS=Mus musculus GN=Rpl15 PE=2 SV=4
Ncald	Q91X97	0.819332	-0.287479	0.406522	0.390916	Neurocalcin-delta OS=Mus musculus GN=Ncald PE=1 SV=4
Aspa	Q8R3P0	1.51712	0.601331	0.409267	0.387993	Aspartoacylase OS=Mus musculus GN=Aspa PE=1 SV=2
Arl3	Q9WUL7	0.929469	-0.105521	0.410793	0.386377	ADP-ribosylation factor-like protein 3 OS=Mus musculus GN=Arl3 PE=1 SV=1
Afg3l2	Q8JZQ2	0.908098	-0.139081	0.411031	0.386126	AFG3-like protein 2 OS=Mus musculus GN=Afg3l2 PE=1 SV=1
Lmnb2	P21619	1.07237	0.100809	0.411861	0.385249	Lamin-B2 OS=Mus musculus GN=Lmnb2 PE=1 SV=2
S100a13	P97352	1.28802	0.365155	0.412464	0.384614	Protein S100-A13 OS=Mus musculus GN=S100a13 PE=1 SV=1
Ccar2	Q8VDP4	1.05708	0.0800827	0.41324	0.383798	Cell cycle and apoptosis regulator protein 2 OS=Mus musculus GN=Ccar2 PE=1 SV=2
Atpif1	O35143	1.25738	0.330416	0.416897	0.379971	ATPase inhibitor, mitochondrial OS=Mus musculus GN=Atpif1 PE=1 SV=2
Nefm	P08553	1.19189	0.253254	0.421051	0.375665	Neurofilament medium polypeptide OS=Mus musculus GN=Nefm PE=1 SV=4
Uba1	Q02053	1.12779	0.173497	0.424154	0.372476	Ubiquitin-like modifier-activating enzyme 1 OS=Mus musculus GN=Uba1 PE=1 SV=1
Atp6v1g1	Q9CR51	1.2699	0.344713	0.424668	0.371951	V-type proton ATPase subunit G 1 OS=Mus musculus GN=Atp6v1g1 PE=2 SV=3
Psmd9	Q9CR00	1.38911	0.47416	0.42557	0.371029	26S proteasome non-ATPase regulatory subunit 9 OS=Mus musculus GN=Psmd9 PE=1 SV=1
Grm5	Q3UVX5	1.1413	0.190675	0.42631	0.370275	Metabotropic glutamate receptor 5 OS=Mus musculus GN=Grm5 PE=1 SV=2
Chmp1a	Q921W0	1.06833	0.0953544	0.429883	0.36665	Charged multivesicular body protein 1a OS=Mus musculus GN=Chmp1a PE=1 SV=1
Znf428	Q8C1M2	1.24057	0.311003	0.433307	0.363205	Zinc finger protein 428 OS=Mus musculus GN=Znf428 PE=2 SV=1
Rps3a	P97351	1.03882	0.054942	0.43528	0.361231	40S ribosomal protein S3a OS=Mus musculus GN=Rps3a PE=1 SV=3
Acat1	Q8QZT1	1.33333	0.415037	0.439356	0.357184	Acetyl-CoA acetyltransferase, mitochondrial OS=Mus musculus GN=Acat1 PE=1 SV=1
Thop1	Q8C1A5	0.741731	-0.431032	0.443154	0.353445	Thimet oligopeptidase OS=Mus musculus GN=Thop1 PE=1 SV=1
Crkl	P47941	0.907909	-0.139381	0.444028	0.35259	Crk-like protein OS=Mus musculus GN=Crkl PE=1 SV=2
Rpl36	P47964	0.69424	-0.526494	0.447582	0.349127	60S ribosomal protein L36 OS=Mus musculus GN=Rpl36 PE=2 SV=2
Tpm3	P21107-2	0.973194	-0.0392009	0.448528	0.348211	Isoform 2 of Tropomyosin alpha-3 chain OS=Mus musculus GN=Tpm3
Crym	O54983	1.26652	0.340867	0.453851	0.343087	Ketimine reductase mu-crystallin OS=Mus musculus GN=Crym PE=1 SV=1
Rab6b	P61294	1.34385	0.426371	0.458643	0.338525	Ras-related protein Rab-6B OS=Mus musculus GN=Rab6b PE=1 SV=1
Snx6	Q6P8X1	1.34195	0.424331	0.460004	0.337239	Sorting nexin-6 OS=Mus musculus GN=Snx6 PE=1 SV=2
Grin2b	Q01097	0.829661	-0.269406	0.467442	0.330273	Glutamate receptor ionotropic, NMDA 2B OS=Mus musculus GN=Grin2b PE=1 SV=3
Flot1	O08917	1.34761	0.430406	0.467723	0.330011	Flotillin-1 OS=Mus musculus GN=Flot1 PE=1 SV=1
Prkar1a	Q9DBC7	0.913676	-0.130245	0.468457	0.32933	cAMP-dependent protein kinase type I-alpha regulatory subunit OS=Mus musculus GN=Prkar1a PE=1 SV=3
Gpi	P06745	1.18869	0.249368	0.47027	0.327652	Glucose-6-phosphate isomerase OS=Mus musculus GN=Gpi PE=1 SV=4
Gphn	Q8BUV3	0.893955	-0.161725	0.474468	0.323793	Gephyrin OS=Mus musculus GN=Gphn PE=1 SV=2
Eef2	P58252	1.22898	0.297462	0.474674	0.323605	Elongation factor 2 OS=Mus musculus GN=Eef2 PE=1 SV=2
Marcks	P26645	0.781749	-0.355222	0.482256	0.316723	Myristoylated alanine-rich C-kinase substrate OS=Mus musculus GN=Marcks PE=1 SV=2
Cotl1	Q9CQI6	1.07469	0.103918	0.482502	0.316501	Coactosin-like protein OS=Mus musculus GN=Cotl1 PE=1 SV=3
Hepacam	Q640R3	0.827094	-0.273877	0.487252	0.312247	Hepatocyte cell adhesion molecule OS=Mus musculus GN=Hepacam PE=1 SV=2
Cdh2	P15116	0.954657	-0.066945	0.490065	0.309746	Cadherin-2 OS=Mus musculus GN=Cdh2 PE=1 SV=2
Tarsl2	Q8BLY2	0.81587	-0.293588	0.490706	0.309178	Probable threonine--tRNA ligase 2, cytoplasmic OS=Mus musculus GN=Tarsl2 PE=2 SV=1
Capza2	P47754	1.15967	0.213711	0.494339	0.305975	F-actin-capping protein subunit alpha-2 OS=Mus musculus GN=Capza2 PE=1 SV=3
Npepps	Q11011	0.854462	-0.226911	0.496791	0.303826	Puromycin-sensitive aminopeptidase OS=Mus musculus GN=Npepps PE=1 SV=2
Tsg101	Q61187	1.31174	0.391482	0.497971	0.302796	Tumor susceptibility gene 101 protein OS=Mus musculus GN=Tsg101 PE=1 SV=2
Taldo1	Q93092	1.22187	0.289092	0.500177	0.300876	Transaldolase OS=Mus musculus GN=Taldo1 PE=1 SV=2
Cntn2	Q61330	0.930342	-0.104167	0.501524	0.299708	Contactin-2 OS=Mus musculus GN=Cntn2 PE=1 SV=2
H2afx	P27661	0.881153	-0.182535	0.502863	0.298551	Histone H2AX OS=Mus musculus GN=H2afx PE=1 SV=2
Akap5	D3YVF0	1.18495	0.24483	0.511939	0.290782	A-kinase anchor protein 5 OS=Mus musculus GN=Akap5 PE=1 SV=2
Triap1	Q9D8Z2	1.19498	0.256992	0.518327	0.285397	TP53-regulated inhibitor of apoptosis 1 OS=Mus musculus GN=Triap1 PE=2 SV=1
Ntm	Q99PJ0	1.0811	0.112496	0.519817	0.28415	Neurotrimin OS=Mus musculus GN=Ntm PE=2 SV=2
Pcca	Q91ZA3	1.10868	0.148838	0.521648	0.282623	Propionyl-CoA carboxylase alpha chain, mitochondrial OS=Mus musculus GN=Pcca PE=1 SV=2
C2cd2l	Q80X80	0.919876	-0.120488	0.522053	0.282285	C2 domain-containing protein 2-like OS=Mus musculus GN=C2cd2l PE=1 SV=3
Aco2	Q99KI0	1.12645	0.171779	0.524579	0.280189	Aconitate hydratase, mitochondrial OS=Mus musculus GN=Aco2 PE=1 SV=1
Sv2a	Q9JIS5	1.15417	0.206854	0.527572	0.277718	Synaptic vesicle glycoprotein 2A OS=Mus musculus GN=Sv2a PE=1 SV=1
Eno2	P17183	0.929421	-0.105596	0.527972	0.277389	Gamma-enolase OS=Mus musculus GN=Eno2 PE=1 SV=2
Lamc1	P02468	1.24257	0.313326	0.536013	0.270825	Laminin subunit gamma-1 OS=Mus musculus GN=Lamc1 PE=1 SV=2
Rpl19	P84099	0.973643	-0.0385349	0.538496	0.268818	60S ribosomal protein L19 OS=Mus musculus GN=Rpl19 PE=1 SV=1
Txnl1	Q8CDN6	0.888805	-0.170061	0.542181	0.265856	Thioredoxin-like protein 1 OS=Mus musculus GN=Txnl1 PE=2 SV=3
Nsf	P46460	1.13476	0.182392	0.548167	0.261087	Vesicle-fusing ATPase OS=Mus musculus GN=Nsf PE=1 SV=2
Myh10	Q61879	1.12818	0.173995	0.549554	0.25999	Myosin-10 OS=Mus musculus GN=Myh10 PE=1 SV=2
Atp5c1	Q91VR2	1.39502	0.480282	0.550169	0.259504	ATP synthase subunit gamma, mitochondrial OS=Mus musculus GN=Atp5c1 PE=1 SV=1
Hectd1	Q69ZR2	1.05997	0.0840292	0.553892	0.256575	E3 ubiquitin-protein ligase HECTD1 OS=Mus musculus GN=Hectd1 PE=1 SV=2
Zfyve19	Q9DAZ9	1.15728	0.210738	0.554667	0.255968	Zinc finger FYVE domain-containing protein 19 OS=Mus musculus GN=Zfyve19 PE=1 SV=2
Mcat	Q8R3F5	1.11947	0.162811	0.559091	0.252518	Malonyl-CoA-acyl carrier protein transacylase, mitochondrial OS=Mus musculus GN=Mcat PE=1 SV=3
Tppp	Q7TQD2	1.10741	0.147189	0.561595	0.250577	Tubulin polymerization-promoting protein OS=Mus musculus GN=Tppp PE=1 SV=1
Sptb	P15508	0.950965	-0.0725355	0.561855	0.250376	Spectrin beta chain, erythrocytic OS=Mus musculus GN=Sptb PE=1 SV=4
Dctn3	Q9Z0Y1	1.43428	0.520323	0.563608	0.249023	Dynactin subunit 3 OS=Mus musculus GN=Dctn3 PE=2 SV=2
Hist1h4a	P62806	0.94185	-0.0864308	0.565268	0.247746	Histone H4 OS=Mus musculus GN=Hist1h4a PE=1 SV=2
Usp5	P56399	0.835377	-0.2595	0.565473	0.247588	Ubiquitin carboxyl-terminal hydrolase 5 OS=Mus musculus GN=Usp5 PE=1 SV=1
Atp1b2	P14231	1.11714	0.159814	0.565771	0.247359	Sodium/potassium-transporting ATPase subunit beta-2 OS=Mus musculus GN=Atp1b2 PE=1 SV=2
Aco1	P28271	1.16571	0.221211	0.568286	0.245433	Cytoplasmic aconitate hydratase OS=Mus musculus GN=Aco1 PE=1 SV=3
Tbca	P48428	1.02709	0.0385694	0.569754	0.244312	Tubulin-specific chaperone A OS=Mus musculus GN=Tbca PE=2 SV=3
Chchd6	Q91VN4	0.953199	-0.0691506	0.569781	0.244292	Coiled-coil-helix-coiled-coil-helix domain-containing protein 6, mitochondrial OS=Mus musculus GN=Chchd6 PE=2 SV=2
Myh9	Q8VDD5	1.16247	0.217196	0.570055	0.244083	Myosin-9 OS=Mus musculus GN=Myh9 PE=1 SV=4
Gtpbp4	Q99ME9	0.92513	-0.112273	0.572198	0.242453	Nucleolar GTP-binding protein 1 OS=Mus musculus GN=Gtpbp4 PE=2 SV=3
Rpl7a	P12970	0.941704	-0.0866548	0.57229	0.242384	60S ribosomal protein L7a OS=Mus musculus GN=Rpl7a PE=2 SV=2
Uqcrc1	Q9CZ13	1.19043	0.251484	0.572958	0.241877	Cytochrome b-c1 complex subunit 1, mitochondrial OS=Mus musculus GN=Uqcrc1 PE=1 SV=2
Sdhb	Q9CQA3	1.11272	0.154091	0.573632	0.241366	Succinate dehydrogenase [ubiquinone] iron-sulfur subunit, mitochondrial OS=Mus musculus GN=Sdhb PE=1 SV=1
Cpt1c	Q8BGD5	0.893035	-0.163211	0.574027	0.241068	Carnitine O-palmitoyltransferase 1, brain isoform OS=Mus musculus GN=Cpt1c PE=1 SV=1
Uqcrb	Q9D855	1.05368	0.0754378	0.574662	0.240587	Cytochrome b-c1 complex subunit 7 OS=Mus musculus GN=Uqcrb PE=1 SV=3
Ndufs1	Q91VD9	1.06371	0.0891102	0.574847	0.240448	NADH-ubiquinone oxidoreductase 75 kDa subunit, mitochondrial OS=Mus musculus GN=Ndufs1 PE=1 SV=2
Psmd10	Q9Z2X2	0.875309	-0.192136	0.57885	0.237434	26S proteasome non-ATPase regulatory subunit 10 OS=Mus musculus GN=Psmd10 PE=1 SV=3
Sv2c	Q69ZS6	1.17058	0.227229	0.58417	0.23346	Synaptic vesicle glycoprotein 2C OS=Mus musculus GN=Sv2c PE=1 SV=2
Pa2g4	P50580	1.04111	0.0581195	0.585522	0.232457	Proliferation-associated protein 2G4 OS=Mus musculus GN=Pa2g4 PE=1 SV=3
Mdh2	P08249	0.95812	-0.0617224	0.588213	0.230466	Malate dehydrogenase, mitochondrial OS=Mus musculus GN=Mdh2 PE=1 SV=3
Me3	Q8BMF3	1.22095	0.288006	0.594729	0.225681	NADP-dependent malic enzyme, mitochondrial OS=Mus musculus GN=Me3 PE=1 SV=2
Ociad1	Q9CRD0	1.11918	0.162439	0.595433	0.225167	OCIA domain-containing protein 1 OS=Mus musculus GN=Ociad1 PE=1 SV=1
Pcsk1n	Q9QXV0	0.871587	-0.198283	0.595774	0.224919	ProSAAS OS=Mus musculus GN=Pcsk1n PE=1 SV=2
Slc3a2	P10852	1.09042	0.124884	0.597175	0.223898	4F2 cell-surface antigen heavy chain OS=Mus musculus GN=Slc3a2 PE=1 SV=1
Gng12	Q9DAS9	0.931818	-0.10188	0.598523	0.222919	Guanine nucleotide-binding protein G(I)/G(S)/G(O) subunit gamma-12 OS=Mus musculus GN=Gng12 PE=1 SV=3
Cox4i1	P19783	1.25556	0.328333	0.599209	0.222421	Cytochrome c oxidase subunit 4 isoform 1, mitochondrial OS=Mus musculus GN=Cox4i1 PE=1 SV=2
Anxa5	P48036	1.12089	0.164639	0.602545	0.220011	Annexin A5 OS=Mus musculus GN=Anxa5 PE=1 SV=1
Pgk1	P09411	1.02996	0.0425938	0.602815	0.219816	Phosphoglycerate kinase 1 OS=Mus musculus GN=Pgk1 PE=1 SV=4
Napg	Q9CWZ7	1.07307	0.101739	0.603734	0.219155	Gamma-soluble NSF attachment protein OS=Mus musculus GN=Napg PE=1 SV=1
Ppib	P24369	1.20832	0.273001	0.613279	0.212342	Peptidyl-prolyl cis-trans isomerase B OS=Mus musculus GN=Ppib PE=1 SV=2
Cse1l	Q9ERK4	1.1478	0.198866	0.614685	0.211348	Exportin-2 OS=Mus musculus GN=Cse1l PE=2 SV=1
Myadm	O35682	0.869875	-0.20112	0.616208	0.210273	Myeloid-associated differentiation marker OS=Mus musculus GN=Myadm PE=2 SV=2
Mlf2	Q99KX1	1.09342	0.128854	0.624347	0.204574	Myeloid leukemia factor 2 OS=Mus musculus GN=Mlf2 PE=1 SV=1
Gpc4	P51655	1.36693	0.450941	0.627526	0.202368	Glypican-4 OS=Mus musculus GN=Gpc4 PE=2 SV=2
Atp1a3	Q6PIC6	0.869567	-0.201631	0.627914	0.2021	Sodium/potassium-transporting ATPase subunit alpha-3 OS=Mus musculus GN=Atp1a3 PE=1 SV=1
Ppp2r1a	Q76MZ3	0.940851	-0.0879614	0.628357	0.201794	Serine/threonine-protein phosphatase 2A 65 kDa regulatory subunit A alpha isoform OS=Mus musculus GN=Ppp2r1a PE=1 SV=3
Cntn1	P12960	1.11593	0.158249	0.631073	0.19992	Contactin-1 OS=Mus musculus GN=Cntn1 PE=1 SV=1
Cs	Q9CZU6	1.12866	0.174614	0.635968	0.196565	Citrate synthase, mitochondrial OS=Mus musculus GN=Cs PE=1 SV=1
Nme1	P15532	0.949406	-0.0749023	0.63892	0.194554	Nucleoside diphosphate kinase A OS=Mus musculus GN=Nme1 PE=1 SV=1
Cct4	P80315	0.856629	-0.223258	0.643426	0.191501	T-complex protein 1 subunit delta OS=Mus musculus GN=Cct4 PE=1 SV=3
Ybx1	P62960	0.901272	-0.149966	0.643479	0.191466	Nuclease-sensitive element-binding protein 1 OS=Mus musculus GN=Ybx1 PE=1 SV=3
Prickle2	Q80Y24	1.07609	0.105802	0.643923	0.191166	Prickle-like protein 2 OS=Mus musculus GN=Prickle2 PE=1 SV=3
Clta	O08585	1.10507	0.144142	0.644405	0.190841	Clathrin light chain A OS=Mus musculus GN=Clta PE=1 SV=2
Lonp1	Q8CGK3	1.06349	0.0888027	0.64504	0.190413	Lon protease homolog, mitochondrial OS=Mus musculus GN=Lonp1 PE=1 SV=2
Kiaa1107	Q80TK0	0.912913	-0.131451	0.646941	0.189135	Uncharacterized protein KIAA1107 OS=Mus musculus GN=Kiaa1107 PE=2 SV=5
Scg2	Q03517	1.43269	0.518731	0.648188	0.188299	Secretogranin-2 OS=Mus musculus GN=Scg2 PE=1 SV=1
Anxa6	P14824	0.860552	-0.216665	0.652322	0.185538	Annexin A6 OS=Mus musculus GN=Anxa6 PE=1 SV=3
Acbd6	Q9D061	0.883033	-0.17946	0.657704	0.181969	Acyl-CoA-binding domain-containing protein 6 OS=Mus musculus GN=Acbd6 PE=2 SV=2
Mvb12b	Q6KAU4	0.903482	-0.146432	0.657991	0.18178	Multivesicular body subunit 12B OS=Mus musculus GN=Mvb12b PE=2 SV=2
Actr3	Q99JY9	1.07139	0.0994778	0.658127	0.181691	Actin-related protein 3 OS=Mus musculus GN=Actr3 PE=1 SV=3
Pdhb	Q9D051	1.25063	0.32265	0.659497	0.180787	Pyruvate dehydrogenase E1 component subunit beta, mitochondrial OS=Mus musculus GN=Pdhb PE=1 SV=1
Tpi1	P17751	0.955572	-0.0655631	0.660913	0.179856	Triosephosphate isomerase OS=Mus musculus GN=Tpi1 PE=1 SV=4
Actr1a	P61164	1.10376	0.142426	0.661699	0.17934	Alpha-centractin OS=Mus musculus GN=Actr1a PE=2 SV=1
Ldha	P06151	1.14824	0.199428	0.662346	0.178915	L-lactate dehydrogenase A chain OS=Mus musculus GN=Ldha PE=1 SV=3
Rnh1	Q91VI7	0.868365	-0.203626	0.664467	0.177526	Ribonuclease inhibitor OS=Mus musculus GN=Rnh1 PE=1 SV=1
Bcl2l13	P59017	1.11709	0.159752	0.666618	0.176123	Bcl-2-like protein 13 OS=Mus musculus GN=Bcl2l13 PE=1 SV=2
Habp4	Q9JKS5	1.07179	0.100026	0.666722	0.176055	Intracellular hyaluronan-binding protein 4 OS=Mus musculus GN=Habp4 PE=1 SV=2
Igsf21	Q7TNR6	0.917741	-0.123841	0.669737	0.174095	Immunoglobulin superfamily member 21 OS=Mus musculus GN=Igsf21 PE=2 SV=1
Map2	P20357	1.01985	0.0283629	0.670214	0.173787	Microtubule-associated protein 2 OS=Mus musculus GN=Map2 PE=1 SV=2
Tmem163	Q8C996	1.16703	0.222839	0.672674	0.172195	Transmembrane protein 163 OS=Mus musculus GN=Tmem163 PE=1 SV=1
Timm10	P62073	1.05027	0.0707556	0.674384	0.171093	Mitochondrial import inner membrane translocase subunit Tim10 OS=Mus musculus GN=Timm10 PE=1 SV=1
Cct8	P42932	0.681696	-0.552799	0.674387	0.171091	T-complex protein 1 subunit theta OS=Mus musculus GN=Cct8 PE=1 SV=3
Plekha6	Q7TQG1	1.03354	0.0475955	0.675359	0.170466	Pleckstrin homology domain-containing family A member 6 OS=Mus musculus GN=Plekha6 PE=1 SV=1
Wfs1	P56695	1.05473	0.0768681	0.677408	0.16915	Wolframin OS=Mus musculus GN=Wfs1 PE=1 SV=1
Ccdc92	Q8VDN4	1.17197	0.228937	0.68153	0.166515	Coiled-coil domain-containing protein 92 OS=Mus musculus GN=Ccdc92 PE=2 SV=1
Gda	Q9R111	0.904731	-0.144439	0.682736	0.165748	Guanine deaminase OS=Mus musculus GN=Gda PE=1 SV=1
Tagln3	Q9R1Q8	1.02922	0.0415525	0.686594	0.1633	Transgelin-3 OS=Mus musculus GN=Tagln3 PE=1 SV=1
Etfa	Q99LC5	1.04955	0.0697712	0.687474	0.162744	Electron transfer flavoprotein subunit alpha, mitochondrial OS=Mus musculus GN=Etfa PE=1 SV=2
Stmn1	P54227	0.901805	-0.149112	0.690261	0.160987	Stathmin OS=Mus musculus GN=Stmn1 PE=1 SV=2
Tdrkh	Q80VL1	0.95783	-0.0621585	0.700219	0.154766	Tudor and KH domain-containing protein OS=Mus musculus GN=Tdrkh PE=1 SV=1
Atp1a1	Q8VDN2	1.07711	0.107169	0.700795	0.154409	Sodium/potassium-transporting ATPase subunit alpha-1 OS=Mus musculus GN=Atp1a1 PE=1 SV=1
Cirbp	P60824	1.02287	0.0326159	0.703603	0.152672	Cold-inducible RNA-binding protein OS=Mus musculus GN=Cirbp PE=1 SV=1
Atp5a1	Q03265	1.04149	0.0586527	0.709121	0.149279	ATP synthase subunit alpha, mitochondrial OS=Mus musculus GN=Atp5a1 PE=1 SV=1
Bag6	Q9Z1R2	1.05706	0.0800542	0.710909	0.148186	Large proline-rich protein BAG6 OS=Mus musculus GN=Bag6 PE=1 SV=1
Cep170b	Q80U49	0.950254	-0.0736143	0.711293	0.147951	Centrosomal protein of 170 kDa protein B OS=Mus musculus GN=Cep170b PE=1 SV=2
Diaph2	O70566	1.18999	0.25095	0.718466	0.143594	Protein diaphanous homolog 2 OS=Mus musculus GN=Diaph2 PE=1 SV=2
Nfasc	Q810U3	1.09773	0.134524	0.718713	0.143444	Neurofascin OS=Mus musculus GN=Nfasc PE=1 SV=1
Pmpcb	Q9CXT8	1.06772	0.094532	0.722767	0.141002	Mitochondrial-processing peptidase subunit beta OS=Mus musculus GN=Pmpcb PE=2 SV=1
Actr2	P61161	1.17363	0.230977	0.725631	0.139284	Actin-related protein 2 OS=Mus musculus GN=Actr2 PE=1 SV=1
Rpl37	Q9D823	1.07696	0.106961	0.731238	0.135941	60S ribosomal protein L37 OS=Mus musculus GN=Rpl37 PE=2 SV=3
Hadhb	Q99JY0	1.06041	0.0846286	0.731798	0.135609	Trifunctional enzyme subunit beta, mitochondrial OS=Mus musculus GN=Hadhb PE=1 SV=1
Vat1l	Q80TB8	1.05754	0.0807079	0.733165	0.134798	Synaptic vesicle membrane protein VAT-1 homolog-like OS=Mus musculus GN=Vat1l PE=2 SV=2
Slc2a13	Q3UHK1	0.9172	-0.124691	0.738179	0.131838	Proton myo-inositol cotransporter OS=Mus musculus GN=Slc2a13 PE=2 SV=2
Basp1	Q91XV3	0.889281	-0.169288	0.739972	0.130785	Brain acid soluble protein 1 OS=Mus musculus GN=Basp1 PE=1 SV=3
Gng7	Q61016	1.06801	0.0949212	0.740049	0.130739	Guanine nucleotide-binding protein G(I)/G(S)/G(O) subunit gamma-7 OS=Mus musculus GN=Gng7 PE=2 SV=2
Map6	Q7TSJ2	1.0212	0.030265	0.744989	0.12785	Microtubule-associated protein 6 OS=Mus musculus GN=Map6 PE=1 SV=2
Rpl32	P62911	1.05383	0.075645	0.746156	0.127171	60S ribosomal protein L32 OS=Mus musculus GN=Rpl32 PE=1 SV=2
Cct7	P80313	0.932848	-0.100286	0.747523	0.126376	T-complex protein 1 subunit eta OS=Mus musculus GN=Cct7 PE=1 SV=1
Sephs2	P97364	0.925224	-0.112125	0.747783	0.126224	Selenide, water dikinase 2 OS=Mus musculus GN=Sephs2 PE=1 SV=3
Lrrfip1	Q3UZ39-2	0.919085	-0.12173	0.750063	0.124902	Isoform 2 of Leucine-rich repeat flightless-interacting protein 1 OS=Mus musculus GN=Lrrfip1
Ank2	Q8C8R3-2	0.962931	-0.0544954	0.750958	0.124384	Isoform 2 of Ankyrin-2 OS=Mus musculus GN=Ank2
Akr7a2	Q8CG76	1.12458	0.169389	0.750988	0.124367	Aflatoxin B1 aldehyde reductase member 2 OS=Mus musculus GN=Akr7a2 PE=1 SV=3
Myo5a	Q99104	0.941944	-0.0862868	0.755111	0.121989	Unconventional myosin-Va OS=Mus musculus GN=Myo5a PE=1 SV=2
Nova1	Q9JKN6	1.1066	0.146129	0.756213	0.121356	RNA-binding protein Nova-1 OS=Mus musculus GN=Nova1 PE=1 SV=2
Prdx2	Q61171	1.0712	0.0992221	0.75841	0.120096	Peroxiredoxin-2 OS=Mus musculus GN=Prdx2 PE=1 SV=3
Sfpq	Q8VIJ6	1.02659	0.0378575	0.759196	0.119646	Splicing factor, proline- and glutamine-rich OS=Mus musculus GN=Sfpq PE=1 SV=1
Ado	Q6PDY2	1.09902	0.136218	0.759737	0.119337	2-aminoethanethiol dioxygenase OS=Mus musculus GN=Ado PE=1 SV=2
Prkar2b	P31324	0.976023	-0.0350136	0.764122	0.116837	cAMP-dependent protein kinase type II-beta regulatory subunit OS=Mus musculus GN=Prkar2b PE=1 SV=3
Calb1	P12658	1.08115	0.112563	0.766903	0.115259	Calbindin OS=Mus musculus GN=Calb1 PE=1 SV=2
Prnp	P04925	0.906862	-0.141045	0.771553	0.112634	Major prion protein OS=Mus musculus GN=Prnp PE=1 SV=2
Tbcb	Q9D1E6	1.08607	0.119118	0.775899	0.110195	Tubulin-folding cofactor B OS=Mus musculus GN=Tbcb PE=1 SV=2
Psmb6	Q60692	1.09164	0.126499	0.77832	0.108842	Proteasome subunit beta type-6 OS=Mus musculus GN=Psmb6 PE=1 SV=3
Nefh	P19246	1.02919	0.0415045	0.78383	0.105778	Neurofilament heavy polypeptide OS=Mus musculus GN=Nefh PE=1 SV=3
Txn	P10639	0.968642	-0.0459646	0.784228	0.105558	Thioredoxin OS=Mus musculus GN=Txn PE=1 SV=3
H1f0	P10922	1.04198	0.0593223	0.785025	0.105116	Histone H1.0 OS=Mus musculus GN=H1f0 PE=2 SV=4
Lppr3	Q7TPB0	1.05962	0.0835424	0.785195	0.105023	Lipid phosphate phosphatase-related protein type 3 OS=Mus musculus GN=Lppr3 PE=2 SV=1
Pnn	O35691	0.967837	-0.0471643	0.785995	0.10458	Pinin OS=Mus musculus GN=Pnn PE=1 SV=4
Fam126b	Q8C729-2	0.919185	-0.121573	0.786188	0.104474	Isoform 2 of Protein FAM126B OS=Mus musculus GN=Fam126b
Vcam1	P29533	1.0276	0.0392784	0.789876	0.102441	Vascular cell adhesion protein 1 OS=Mus musculus GN=Vcam1 PE=1 SV=1
Ppp5c	Q60676	0.932337	-0.101076	0.793091	0.100677	Serine/threonine-protein phosphatase 5 OS=Mus musculus GN=Ppp5c PE=1 SV=3
Stxbp1	O08599-2	1.04575	0.0645315	0.798612	0.0976641	Isoform 2 of Syntaxin-binding protein 1 OS=Mus musculus GN=Stxbp1
Hspa4	Q61316	0.977303	-0.0331221	0.806895	0.0931831	Heat shock 70 kDa protein 4 OS=Mus musculus GN=Hspa4 PE=1 SV=1
Atp5e	P56382	0.968741	-0.0458167	0.808099	0.0925352	ATP synthase subunit epsilon, mitochondrial OS=Mus musculus GN=Atp5e PE=1 SV=2
Atp5b	P56480	0.968649	-0.0459535	0.808183	0.0924904	ATP synthase subunit beta, mitochondrial OS=Mus musculus GN=Atp5b PE=1 SV=2
Mtdh	Q80WJ7	1.06084	0.0852072	0.821134	0.0855862	Protein LYRIC OS=Mus musculus GN=Mtdh PE=1 SV=1
Rpl26	P61255	1.05038	0.0709107	0.827612	0.0821733	60S ribosomal protein L26 OS=Mus musculus GN=Rpl26 PE=1 SV=1
Rpl31	P62900	0.980151	-0.0289237	0.828213	0.0818578	60S ribosomal protein L31 OS=Mus musculus GN=Rpl31 PE=1 SV=1
Gaa	P70699	1.04484	0.0632781	0.834413	0.0786188	Lysosomal alpha-glucosidase OS=Mus musculus GN=Gaa PE=1 SV=2
Cpd	O89001	1.07724	0.107342	0.834579	0.0785323	Carboxypeptidase D OS=Mus musculus GN=Cpd PE=1 SV=2
Mtif3	Q9CZD5	1.02776	0.0395104	0.839296	0.0760848	Translation initiation factor IF-3, mitochondrial OS=Mus musculus GN=Mtif3 PE=1 SV=1
Cct3	P80318	1.043	0.0607416	0.844662	0.073317	T-complex protein 1 subunit gamma OS=Mus musculus GN=Cct3 PE=1 SV=1
Phb2	O35129	0.986198	-0.0200501	0.846195	0.0725294	Prohibitin-2 OS=Mus musculus GN=Phb2 PE=1 SV=1
Gad2	P48320	0.947247	-0.0781869	0.851353	0.0698903	Glutamate decarboxylase 2 OS=Mus musculus GN=Gad2 PE=2 SV=1
Cops4	O88544	0.956727	-0.0638212	0.853098	0.0690009	COP9 signalosome complex subunit 4 OS=Mus musculus GN=Cops4 PE=1 SV=1
Tsfm	Q9CZR8	1.06882	0.0960139	0.855106	0.0679801	Elongation factor Ts, mitochondrial OS=Mus musculus GN=Tsfm PE=1 SV=1
Ckb	Q04447	0.982484	-0.0254937	0.856657	0.0671932	Creatine kinase B-type OS=Mus musculus GN=Ckb PE=1 SV=1
Hba	P01942	0.964566	-0.0520482	0.859344	0.065833	Hemoglobin subunit alpha OS=Mus musculus GN=Hba PE=1 SV=2
Ppfia3	P60469	0.952897	-0.0696074	0.860402	0.0652985	Liprin-alpha-3 OS=Mus musculus GN=Ppfia3 PE=1 SV=1
Glg1	Q61543	0.915484	-0.127394	0.866586	0.0621883	Golgi apparatus protein 1 OS=Mus musculus GN=Glg1 PE=1 SV=1
Bcat1	P24288	1.05135	0.0722369	0.870176	0.0603929	Branched-chain-amino-acid aminotransferase, cytosolic OS=Mus musculus GN=Bcat1 PE=2 SV=2
Hsp90b1	P08113	1.01389	0.0199052	0.870661	0.060151	Endoplasmin OS=Mus musculus GN=Hsp90b1 PE=1 SV=2
Adsl	P54822	0.971207	-0.0421495	0.873263	0.0588549	Adenylosuccinate lyase OS=Mus musculus GN=Adsl PE=2 SV=2
Jup	Q02257	1.09109	0.12577	0.881241	0.0549051	Junction plakoglobin OS=Mus musculus GN=Jup PE=1 SV=3
Nrgn	P60761	1.05454	0.0766131	0.884417	0.0533432	Neurogranin OS=Mus musculus GN=Nrgn PE=1 SV=1
Clpp	O88696	1.03692	0.0523061	0.884616	0.0532454	Putative ATP-dependent Clp protease proteolytic subunit, mitochondrial OS=Mus musculus GN=Clpp PE=1 SV=1
Aldh5a1	Q8BWF0	1.02584	0.036811	0.891311	0.0499709	Succinate-semialdehyde dehydrogenase, mitochondrial OS=Mus musculus GN=Aldh5a1 PE=1 SV=1
Hsp90ab1	P11499	1.04706	0.0663476	0.899601	0.0459503	Heat shock protein HSP 90-beta OS=Mus musculus GN=Hsp90ab1 PE=1 SV=3
Cpsf6	Q6NVF9	1.04237	0.0598643	0.900015	0.0457502	Cleavage and polyadenylation specificity factor subunit 6 OS=Mus musculus GN=Cpsf6 PE=2 SV=1
Stx1b	P61264	1.03669	0.0519812	0.900796	0.0453736	Syntaxin-1B OS=Mus musculus GN=Stx1b PE=1 SV=1
Ncbp2	Q9CQ49	1.01478	0.0211649	0.910577	0.0406835	Nuclear cap-binding protein subunit 2 OS=Mus musculus GN=Ncbp2 PE=1 SV=1
Samd14	Q8K070	0.980036	-0.0290929	0.911938	0.0400345	Sterile alpha motif domain-containing protein 14 OS=Mus musculus GN=Samd14 PE=1 SV=1
Ptprz1	B9EKR1	1.05234	0.0735984	0.913346	0.0393648	Receptor-type tyrosine-protein phosphatase zeta OS=Mus musculus GN=Ptprz1 PE=1 SV=1
Phgdh	Q61753	1.03461	0.0490806	0.915712	0.0382409	D-3-phosphoglycerate dehydrogenase OS=Mus musculus GN=Phgdh PE=1 SV=3
Fscn1	Q61553	0.978198	-0.0318021	0.917077	0.0375944	Fascin OS=Mus musculus GN=Fscn1 PE=1 SV=4
Syngap1	F6SEU4	1.04362	0.061603	0.924479	0.0341031	Ras/Rap GTPase-activating protein SynGAP OS=Mus musculus GN=Syngap1 PE=1 SV=2
Dpysl5	Q9EQF6	1.02333	0.033269	0.925492	0.0336273	Dihydropyrimidinase-related protein 5 OS=Mus musculus GN=Dpysl5 PE=1 SV=1
Iqsec3	Q3TES0	0.990294	-0.0140711	0.933326	0.0299664	IQ motif and SEC7 domain-containing protein 3 OS=Mus musculus GN=Iqsec3 PE=2 SV=1
Dync1h1	Q9JHU4	1.05064	0.0712629	0.933966	0.029669	Cytoplasmic dynein 1 heavy chain 1 OS=Mus musculus GN=Dync1h1 PE=1 SV=2
Lmtk3	Q5XJV6	1.00769	0.0110454	0.936146	0.0286564	Serine/threonine-protein kinase LMTK3 OS=Mus musculus GN=Lmtk3 PE=1 SV=1
Rpl6	P47911	0.992302	-0.0111484	0.937629	0.027969	60S ribosomal protein L6 OS=Mus musculus GN=Rpl6 PE=1 SV=3
Glud1	P26443	1.01979	0.0282741	0.939141	0.0272691	Glutamate dehydrogenase 1, mitochondrial OS=Mus musculus GN=Glud1 PE=1 SV=1
Fabp5	Q05816	1.0135	0.0193466	0.942187	0.0258631	Fatty acid-binding protein, epidermal OS=Mus musculus GN=Fabp5 PE=1 SV=3
Gpd2	Q64521	0.985874	-0.0205252	0.943946	0.0250529	Glycerol-3-phosphate dehydrogenase, mitochondrial OS=Mus musculus GN=Gpd2 PE=1 SV=2
Stx1a	O35526	0.990042	-0.0144382	0.944005	0.0250258	Syntaxin-1A OS=Mus musculus GN=Stx1a PE=1 SV=3
Mepce	Q8K3A9	1.01736	0.0248353	0.949223	0.0226318	7SK snRNA methylphosphate capping enzyme OS=Mus musculus GN=Mepce PE=1 SV=2
Pygb	Q8CI94	0.982816	-0.0250073	0.950141	0.0222119	Glycogen phosphorylase, brain form OS=Mus musculus GN=Pygb PE=1 SV=3
Caprin1	Q60865	1.00598	0.00859982	0.951111	0.0217687	Caprin-1 OS=Mus musculus GN=Caprin1 PE=1 SV=2
Psmb1	O09061	0.994134	-0.00848823	0.952861	0.0209704	Proteasome subunit beta type-1 OS=Mus musculus GN=Psmb1 PE=1 SV=1
Atp6v1f	Q9D1K2	1.0121	0.0173582	0.954697	0.0201343	V-type proton ATPase subunit F OS=Mus musculus GN=Atp6v1f PE=1 SV=2
Sugp2	Q8CH09	0.990506	-0.0137619	0.956184	0.0194586	SURP and G-patch domain-containing protein 2 OS=Mus musculus GN=Sugp2 PE=2 SV=2
Cct6a	P80317	0.986903	-0.0190198	0.959912	0.0177686	T-complex protein 1 subunit zeta OS=Mus musculus GN=Cct6a PE=1 SV=3
Hspa4l	P48722	0.996219	-0.00546523	0.959991	0.0177327	Heat shock 70 kDa protein 4L OS=Mus musculus GN=Hspa4l PE=1 SV=2
Atp1a2	Q6PIE5	0.977457	-0.0328951	0.961042	0.0172574	Sodium/potassium-transporting ATPase subunit alpha-2 OS=Mus musculus GN=Atp1a2 PE=1 SV=1
Vim	P20152	1.00505	0.00726942	0.966249	0.014911	Vimentin OS=Mus musculus GN=Vim PE=1 SV=3
Epn2	Q8CHU3	0.995636	-0.00630934	0.969843	0.0132987	Epsin-2 OS=Mus musculus GN=Epn2 PE=1 SV=1
Pip4k2b	Q80XI4	0.988259	-0.0170395	0.969885	0.0132798	Phosphatidylinositol 5-phosphate 4-kinase type-2 beta OS=Mus musculus GN=Pip4k2b PE=1 SV=1
Gprin1	Q3UNH4	0.996914	-0.00445897	0.973158	0.0118165	G protein-regulated inducer of neurite outgrowth 1 OS=Mus musculus GN=Gprin1 PE=1 SV=2
Arpin	Q9D0A3	0.997665	-0.00337243	0.976208	0.0104575	Arpin OS=Mus musculus GN=Arpin PE=1 SV=1
Dld	O08749	0.996417	-0.00517849	0.979272	0.00909657	Dihydrolipoyl dehydrogenase, mitochondrial OS=Mus musculus GN=Dld PE=1 SV=2
Pacsin2	Q9WVE8	1.00918	0.0131821	0.979476	0.00900612	Protein kinase C and casein kinase substrate in neurons protein 2 OS=Mus musculus GN=Pacsin2 PE=1 SV=1
Eea1	Q8BL66	0.990459	-0.0138315	0.980293	0.00864426	Early endosome antigen 1 OS=Mus musculus GN=Eea1 PE=1 SV=2
Cdh4	P39038	0.997332	-0.00385447	0.991627	0.00365149	Cadherin-4 OS=Mus musculus GN=Cdh4 PE=2 SV=1
Tomm20	Q9DCC8	1.00018	0.000258007	0.998219	0.000773978	Mitochondrial import receptor subunit TOM20 homolog OS=Mus musculus GN=Tomm20 PE=1 SV=1
